# Supplementary material for: Enabling liquid crystal elastomers with tunable actuation temperature
Source: Nat Commun. 2023 Jun 14;14:3518. doi: 10.1038/s41467-023-39238-2 (PMC10267162; doi:10.1038/s41467-023-39238-2)
Supplement: Supplementary file 5 — Source Data [file 41467_2023_39238_MOESM5_ESM.xlsx]

## Sheet: Figure 1b
Figure 1b
--	50d-heating	--	45d	--	40d	--	35d	--	30d	--	25d	--	20d	--	15d	--	10d	--	5d	--	3d	--	0d-heating
90.0208	-0.16938	90.0142	-0.33893	90.0075	-0.18591	90.0038	0.27062	90.0183	-0.11635	90.0011	-0.34521	90.013	-0.47837	90.0109	-0.16157	90.0232	-1.0042	90.0019	-0.67747	90.0201	-0.45376	90.0173	-1.41779
90.047	-0.16931	90.0387	-0.33886	90.0326	-0.18586	90.0371	0.27073	90.0433	-0.11632	90.0264	-0.34515	90.037	-0.47835	90.0364	-0.1615	90.0564	-1.00411	90.028	-0.67754	90.0444	-0.45374	90.0509	-1.41795
90.0729	-0.16927	90.0637	-0.33879	90.0576	-0.18577	90.0622	0.27082	90.0684	-0.11623	90.0515	-0.34512	90.0714	-0.47834	90.0606	-0.16139	90.0823	-1.00404	90.0536	-0.67756	90.0782	-0.45374	90.0763	-1.41801
90.0966	-0.16926	90.097	-0.33868	90.0906	-0.18563	90.0871	0.27085	90.1013	-0.11609	90.0756	-0.34513	90.0968	-0.47832	90.0862	-0.16131	90.1061	-1.00399	90.0784	-0.67747	90.103	-0.45375	90.1003	-1.41804
90.1302	-0.16925	90.1224	-0.33863	90.116	-0.18557	90.1116	0.27089	90.1256	-0.11601	90.1097	-0.34509	90.1219	-0.47823	90.1195	-0.16119	90.1324	-1.00393	90.112	-0.67728	90.127	-0.45367	90.1249	-1.41812
90.1551	-0.16921	90.1472	-0.33867	90.141	-0.18554	90.1368	0.27098	90.1517	-0.11596	90.1354	-0.34504	90.1474	-0.47812	90.1444	-0.16107	90.1572	-1.00388	90.1375	-0.67715	90.1519	-0.45355	90.1502	-1.41823
90.181	-0.1691	90.1719	-0.3387	90.1664	-0.18548	90.1703	0.27114	90.1767	-0.11593	90.1599	-0.34498	90.1724	-0.47805	90.1695	-0.16103	90.1905	-1.0038	90.1623	-0.67707	90.1774	-0.45351	90.1838	-1.41834
90.2061	-0.169	90.1968	-0.33866	90.1908	-0.18535	90.1958	0.27126	90.2013	-0.11591	90.1847	-0.34493	90.2056	-0.47795	90.1945	-0.16099	90.2149	-1.00374	90.1873	-0.67699	90.2112	-0.45353	90.2081	-1.41838
90.2304	-0.16898	90.2306	-0.33857	90.224	-0.18523	90.2208	0.27136	90.2348	-0.11587	90.2102	-0.34487	90.2308	-0.47785	90.2202	-0.16093	90.2409	-1.00367	90.213	-0.67691	90.2377	-0.45359	90.2335	-1.41842
90.2641	-0.16897	90.2561	-0.33855	90.2495	-0.18517	90.2462	0.2714	90.2594	-0.11581	90.2432	-0.34479	90.2552	-0.47779	90.253	-0.16082	90.2654	-1.00362	90.2454	-0.67678	90.2621	-0.45363	90.2591	-1.41848
90.2894	-0.16894	90.2814	-0.33851	90.274	-0.18507	90.2711	0.27144	90.2849	-0.11575	90.2683	-0.3447	90.2804	-0.47777	90.2773	-0.16073	90.2907	-1.00361	90.2707	-0.6767	90.286	-0.45358	90.2839	-1.41854
90.3131	-0.16889	90.306	-0.33842	90.2989	-0.18495	90.2957	0.27151	90.3105	-0.1157	90.2933	-0.3446	90.3059	-0.47777	90.3026	-0.16063	90.3153	-1.0036	90.296	-0.67661	90.3113	-0.45346	90.3089	-1.4186
90.3384	-0.16883	90.3303	-0.33835	90.3239	-0.18488	90.32	0.27163	90.3361	-0.11566	90.327	-0.34448	90.3304	-0.47773	90.3277	-0.16055	90.3398	-1.00355	90.3208	-0.67651	90.3366	-0.45339	90.3331	-1.41871
90.3634	-0.16877	90.3561	-0.3383	90.3497	-0.18486	90.3523	0.27173	90.3596	-0.11558	90.3516	-0.34441	90.356	-0.47768	90.3535	-0.16051	90.3729	-1.00345	90.3455	-0.67646	90.3615	-0.45337	90.3662	-1.41885
90.3968	-0.16874	90.3811	-0.33825	90.3739	-0.18485	90.3777	0.27177	90.3852	-0.11549	90.3768	-0.34434	90.3885	-0.47761	90.3777	-0.16046	90.3981	-1.00339	90.3797	-0.67645	90.3935	-0.45333	90.3913	-1.4189
90.4222	-0.16871	90.4146	-0.33815	90.4078	-0.18477	90.4037	0.27181	90.4189	-0.11539	90.4012	-0.34431	90.4136	-0.47753	90.4024	-0.16041	90.424	-1.00334	90.4041	-0.67645	90.4198	-0.45334	90.4164	-1.41894
90.4463	-0.16864	90.4392	-0.33806	90.432	-0.18471	90.4298	0.27184	90.4433	-0.11525	90.4268	-0.34428	90.4388	-0.47748	90.4365	-0.16033	90.4484	-1.00327	90.4284	-0.67644	90.4446	-0.45335	90.4422	-1.41899
90.4706	-0.16854	90.4643	-0.33798	90.4572	-0.18468	90.4543	0.27187	90.4683	-0.1151	90.46	-0.34426	90.4637	-0.47747	90.4613	-0.16024	90.4733	-1.00324	90.4535	-0.6764	90.4694	-0.45338	90.4669	-1.41906
90.4961	-0.16844	90.4892	-0.33792	90.4815	-0.18462	90.4869	0.27198	90.4937	-0.11504	90.4844	-0.34424	90.4888	-0.47746	90.4861	-0.16015	90.5063	-1.0032	90.4791	-0.67642	90.4952	-0.4534	90.5003	-1.41917
90.5282	-0.16833	90.5143	-0.33782	90.5061	-0.18451	90.5108	0.27212	90.5186	-0.11503	90.5102	-0.34422	90.5208	-0.47735	90.5112	-0.16009	90.5314	-1.00314	90.5126	-0.67643	90.5285	-0.45342	90.5257	-1.41922
90.5543	-0.16834	90.548	-0.33768	90.5404	-0.18443	90.5369	0.27226	90.5522	-0.115	90.535	-0.34418	90.5454	-0.47727	90.5365	-0.16	90.5568	-1.00311	90.5376	-0.67639	90.5538	-0.45343	90.5509	-1.41925
90.5793	-0.16838	90.5725	-0.33763	90.566	-0.18437	90.562	0.27234	90.5776	-0.11496	90.5598	-0.34408	90.5712	-0.47722	90.5695	-0.15986	90.582	-1.00315	90.5626	-0.67632	90.5789	-0.45344	90.5754	-1.41927
90.6058	-0.16834	90.5978	-0.33761	90.5902	-0.18429	90.5867	0.27236	90.6025	-0.11486	90.5933	-0.34402	90.5957	-0.47715	90.5941	-0.1598	90.6065	-1.00318	90.5879	-0.6763	90.6031	-0.45343	90.6009	-1.41932
90.63	-0.16816	90.6225	-0.33754	90.6152	-0.18422	90.6123	0.2724	90.6269	-0.11479	90.6182	-0.34399	90.6214	-0.47704	90.6194	-0.15978	90.6401	-1.00315	90.6138	-0.67626	90.6283	-0.45342	90.6334	-1.41942
90.6626	-0.16799	90.6474	-0.33748	90.6403	-0.18415	90.6371	0.27247	90.6527	-0.11475	90.6431	-0.34393	90.6556	-0.47693	90.6441	-0.15974	90.6651	-1.00308	90.6458	-0.67617	90.6618	-0.45345	90.6596	-1.41951
90.6883	-0.16792	90.681	-0.33744	90.674	-0.18404	90.6708	0.27256	90.6857	-0.11469	90.6687	-0.34383	90.6798	-0.47688	90.6689	-0.15969	90.6903	-1.00302	90.6709	-0.67614	90.6874	-0.45347	90.6837	-1.41956
90.7132	-0.16787	90.7067	-0.33741	90.6989	-0.18395	90.6951	0.27263	90.7109	-0.1146	90.6938	-0.34377	90.7049	-0.47678	90.7033	-0.15964	90.7151	-1.003	90.6958	-0.67612	90.7117	-0.45343	90.7094	-1.41959
90.7383	-0.16779	90.7314	-0.33736	90.7244	-0.18384	90.7203	0.27272	90.7354	-0.11455	90.7274	-0.34364	90.73	-0.47664	90.7276	-0.15956	90.7406	-1.003	90.7211	-0.67608	90.7364	-0.45339	90.7338	-1.41968
90.7632	-0.16772	90.7559	-0.33731	90.749	-0.18378	90.7458	0.27278	90.7602	-0.11453	90.7512	-0.34356	90.7549	-0.47653	90.7526	-0.15948	90.7653	-1.00302	90.7459	-0.67605	90.7612	-0.45342	90.7587	-1.41978
90.7974	-0.16757	90.7809	-0.33723	90.7738	-0.18372	90.7715	0.27282	90.7855	-0.11451	90.7768	-0.34355	90.7806	-0.47643	90.7778	-0.15945	90.791	-1.00301	90.7793	-0.67606	90.7863	-0.45345	90.7837	-1.41988
90.8219	-0.16751	90.8059	-0.33715	90.7987	-0.18361	90.8045	0.27295	90.8111	-0.11448	90.8023	-0.34355	90.8047	-0.47635	90.8026	-0.15935	90.824	-1.00297	90.8047	-0.67607	90.8114	-0.45349	90.8169	-1.41996
90.8466	-0.16747	90.8311	-0.33708	90.8236	-0.18349	90.8287	0.27308	90.8365	-0.1144	90.8271	-0.34349	90.838	-0.47624	90.8276	-0.15924	90.85	-1.00293	90.8293	-0.67603	90.8459	-0.45355	90.8421	-1.42002
90.8717	-0.16742	90.8642	-0.33698	90.8581	-0.1834	90.8545	0.27315	90.8694	-0.11424	90.86	-0.34342	90.862	-0.47613	90.853	-0.15916	90.8743	-1.00288	90.8549	-0.67596	90.8706	-0.45355	90.8665	-1.42007
90.897	-0.16733	90.8887	-0.33695	90.8827	-0.18334	90.8804	0.2732	90.8948	-0.11413	90.8846	-0.34337	90.8885	-0.47605	90.8868	-0.15908	90.8995	-1.00282	90.8789	-0.67588	90.8955	-0.45346	90.8914	-1.42012
90.9299	-0.16721	90.9143	-0.33697	90.9076	-0.18327	90.9054	0.27322	90.9198	-0.11403	90.9102	-0.34331	90.9138	-0.47597	90.9114	-0.15905	90.9241	-1.00281	90.9035	-0.67581	90.9201	-0.45337	90.9169	-1.42022
90.9554	-0.16717	90.9398	-0.337	90.9323	-0.18323	90.93	0.27324	90.9442	-0.11391	90.9353	-0.34327	90.9376	-0.47588	90.937	-0.15902	90.9581	-1.0028	90.928	-0.67579	90.9455	-0.45336	90.9508	-1.42038
90.9802	-0.16711	90.9643	-0.33695	90.957	-0.18315	90.9543	0.27328	90.969	-0.11383	90.96	-0.3432	90.9715	-0.4758	90.9614	-0.15895	90.9828	-1.0028	90.962	-0.67576	90.9783	-0.45332	90.9758	-1.42044
91.0051	-0.16702	90.9975	-0.33683	90.991	-0.18305	90.988	0.27332	91.0029	-0.11373	90.9929	-0.34309	90.9962	-0.47574	90.9863	-0.15885	91.008	-1.00279	90.9877	-0.67581	91.0037	-0.45325	91	-1.42044
91.0286	-0.1669	91.0231	-0.33678	91.0163	-0.183	91.0128	0.27335	91.0278	-0.11363	91.0182	-0.34305	91.0214	-0.47568	91.0203	-0.15874	91.033	-1.00275	91.0138	-0.67583	91.0288	-0.45321	91.0259	-1.42048
91.0606	-0.16677	91.0479	-0.33675	91.0406	-0.18293	91.0387	0.27337	91.0523	-0.11357	91.043	-0.34304	91.0485	-0.47565	91.0452	-0.15867	91.0578	-1.00276	91.0389	-0.67581	91.0524	-0.4532	91.0501	-1.42055			50d-cooling		45d		40d	--	35d	--	30d		25d		20d		15d		10d		5d		3d		0d
91.0865	-0.16671	91.0731	-0.3367	91.0651	-0.1829	91.0629	0.27338	91.0781	-0.11355	91.0682	-0.34301	91.0726	-0.47564	91.0694	-0.15858	91.0839	-1.00277	91.0644	-0.67573	91.078	-0.45318	91.0753	-1.42061		176.998	1.64871	176.981	1.80529	176.985	1.61957	176.976	1.23412	176.993	1.56664	176.953	1.73899	176.969	1.98544	176.989	1.66972	176.988	2.41108	175.995	1.70181	176.993	1.8449	176.98	2.68996
91.1121	-0.16668	91.0975	-0.3366	91.0916	-0.18287	91.0882	0.27343	91.1029	-0.11351	91.0936	-0.34295	91.0974	-0.47558	91.0951	-0.15851	91.1082	-1.00275	91.0971	-0.67566	91.1032	-0.45314	91.1008	-1.42068		176.965	1.64897	176.947	1.80557	176.952	1.62	176.951	1.23432	176.969	1.56671	176.92	1.73899	176.944	1.98551	176.965	1.66998	176.963	2.41174	175.971	1.71565	176.959	1.84519	176.955	2.69039
91.1373	-0.16664	91.1232	-0.33653	91.1175	-0.18281	91.1214	0.27347	91.1278	-0.11339	91.1269	-0.34284	91.1223	-0.47545	91.1203	-0.15848	91.1413	-1.00272	91.1226	-0.67564	91.1285	-0.4531	91.1343	-1.42076		176.94	1.64916	176.923	1.80578	176.928	1.62022	176.926	1.23451	176.936	1.56694	176.895	1.73897	176.919	1.98572	176.931	1.6702	176.938	2.41215	175.946	1.73091	176.935	1.84545	176.93	2.69101
91.1614	-0.16656	91.1477	-0.33646	91.1428	-0.18274	91.1466	0.27347	91.1523	-0.11329	91.1524	-0.34277	91.1558	-0.47529	91.1442	-0.15846	91.1663	-1.00272	91.1479	-0.67566	91.1611	-0.45309	91.1587	-1.42081		176.915	1.64935	176.898	1.80603	176.902	1.62031	176.892	1.23461	176.912	1.56707	176.871	1.73891	176.894	1.98603	176.907	1.67046	176.914	2.41245	175.921	1.74452	176.911	1.8456	176.905	2.69137
91.1946	-0.16637	91.1813	-0.3364	91.1756	-0.18264	91.172	0.27349	91.1862	-0.11322	91.1765	-0.34273	91.1803	-0.47522	91.1698	-0.15841	91.1912	-1.00271	91.1723	-0.67565	91.1866	-0.45309	91.1834	-1.42087		176.89	1.64958	176.873	1.80628	176.877	1.62028	176.868	1.23467	176.886	1.56709	176.845	1.73889	176.87	1.98635	176.881	1.67076	176.889	2.41266	175.888	1.75187	176.885	1.84566	176.881	2.69172
91.2213	-0.16626	91.207	-0.33634	91.2005	-0.18254	91.1972	0.27355	91.211	-0.11318	91.2018	-0.34269	91.2065	-0.47522	91.2027	-0.15829	91.2162	-1.00273	91.1974	-0.67562	91.2121	-0.45301	91.2086	-1.42092		176.865	1.64988	176.848	1.80644	176.852	1.62021	176.844	1.23463	176.861	1.56719	176.821	1.73886	176.844	1.98664	176.856	1.67106	176.863	2.413	175.863	1.76799	176.86	1.84582	176.856	2.69201
91.2464	-0.16623	91.2312	-0.33626	91.2262	-0.18248	91.2215	0.27356	91.2356	-0.11311	91.2275	-0.34263	91.2313	-0.47519	91.228	-0.15823	91.2415	-1.00272	91.2317	-0.6756	91.2365	-0.45297	91.2344	-1.421		176.84	1.65005	176.822	1.80654	176.827	1.62031	176.819	1.23455	176.836	1.56753	176.787	1.73878	176.819	1.98688	176.832	1.67131	176.839	2.41408	175.838	1.77672	176.836	1.84642	176.831	2.69226
91.2729	-0.1662	91.2565	-0.33614	91.2513	-0.18241	91.2471	0.2736	91.2614	-0.11303	91.2606	-0.34254	91.256	-0.47515	91.2528	-0.15822	91.2744	-1.00271	91.2565	-0.67565	91.2624	-0.45295	91.2676	-1.42115		176.815	1.65016	176.798	1.80659	176.803	1.6205	176.793	1.2347	176.812	1.56794	176.763	1.73869	176.787	1.98709	176.808	1.67141	176.806	2.41601	175.812	1.78772	176.81	1.84684	176.798	2.69267
91.2973	-0.1661	91.2808	-0.33606	91.2756	-0.18236	91.2712	0.27368	91.2861	-0.11294	91.2856	-0.34245	91.2896	-0.47515	91.2784	-0.15823	91.3001	-1.00267	91.2811	-0.67565	91.2951	-0.45288	91.2924	-1.42121		176.782	1.65035	176.766	1.80681	176.769	1.62072	176.76	1.23553	176.786	1.56816	176.738	1.73867	176.762	1.9872	176.782	1.67144	176.781	2.41677	175.788	1.79653	176.777	1.84694	176.772	2.69308
91.3301	-0.1659	91.3148	-0.33595	91.3086	-0.18233	91.3049	0.27378	91.3195	-0.11278	91.3095	-0.34239	91.3142	-0.47514	91.3038	-0.15821	91.3245	-1.00263	91.3053	-0.67564	91.3196	-0.45281	91.3168	-1.42126		176.757	1.65058	176.74	1.80697	176.744	1.62084	176.736	1.23577	176.753	1.56839	176.714	1.73871	176.737	1.98738	176.749	1.67165	176.756	2.41702	175.755	1.80547	176.752	1.84696	176.748	2.69347
91.3564	-0.16578	91.3394	-0.33584	91.3327	-0.18235	91.3295	0.27381	91.3453	-0.11267	91.335	-0.34235	91.3392	-0.47508	91.3368	-0.15812	91.3484	-1.00259	91.3298	-0.67564	91.3456	-0.45283	91.3419	-1.42134		176.732	1.65081	176.716	1.80713	176.72	1.62091	176.71	1.2359	176.73	1.56856	176.688	1.73869	176.712	1.98768	176.725	1.67201	176.731	2.41734	175.731	1.81537	176.728	1.84749	176.724	2.69379
91.3809	-0.16573	91.3647	-0.33576	91.3588	-0.18234	91.3537	0.27386	91.37	-0.11262	91.3596	-0.34229	91.3643	-0.47504	91.3616	-0.15801	91.3742	-1.00254	91.3641	-0.67569	91.3704	-0.45286	91.3673	-1.42145		176.708	1.651	176.69	1.80732	176.695	1.62121	176.685	1.23598	176.704	1.56869	176.655	1.73862	176.687	1.988	176.699	1.67217	176.707	2.41779	175.706	1.82311	176.703	1.8484	176.698	2.69407
91.4063	-0.16566	91.389	-0.33572	91.3832	-0.18233	91.3787	0.27394	91.395	-0.11256	91.3934	-0.34222	91.3896	-0.47509	91.386	-0.1579	91.3989	-1.00252	91.3889	-0.6757	91.3955	-0.45286	91.3923	-1.42155		176.683	1.65117	176.666	1.80751	176.67	1.62177	176.661	1.23615	176.679	1.56882	176.631	1.73849	176.653	1.98815	176.673	1.67225	176.673	2.41805	175.68	1.8306	176.678	1.84874	176.666	2.695
91.4307	-0.16556	91.415	-0.3357	91.4086	-0.18235	91.4039	0.27398	91.4201	-0.11247	91.4192	-0.34221	91.4146	-0.47512	91.4116	-0.15783	91.424	-1.00253	91.4133	-0.67567	91.4214	-0.45282	91.4174	-1.42165		176.649	1.65144	176.632	1.80778	176.636	1.62203	176.636	1.23638	176.654	1.56905	176.606	1.7383	176.63	1.98836	176.649	1.67248	176.649	2.41836	175.656	1.83776	176.645	1.84887	176.64	2.69573
91.4637	-0.16545	91.4399	-0.33563	91.4331	-0.18233	91.4382	0.27401	91.4443	-0.11237	91.4439	-0.34218	91.4386	-0.4751	91.4362	-0.15778	91.4578	-1.00255	91.4382	-0.67564	91.4464	-0.45282	91.4507	-1.42174		176.625	1.65167	176.607	1.80798	176.612	1.62211	176.611	1.23635	176.622	1.56935	176.58	1.73819	176.603	1.98885	176.616	1.67269	176.624	2.41874	175.622	1.84774	176.619	1.84905	176.616	2.69591
91.4891	-0.16542	91.4639	-0.33552	91.4587	-0.18225	91.4636	0.27405	91.4698	-0.11229	91.4691	-0.34214	91.4719	-0.47504	91.4616	-0.15772	91.4823	-1.0026	91.4635	-0.67566	91.48	-0.45281	91.4751	-1.42182		176.6	1.6518	176.583	1.80821	176.587	1.62238	176.578	1.23615	176.597	1.56945	176.555	1.73828	176.579	1.98911	176.592	1.67272	176.599	2.4191	175.597	1.85553	176.595	1.8493	176.59	2.69589
91.5138	-0.16542	91.498	-0.33544	91.4913	-0.18216	91.4881	0.27413	91.5036	-0.11221	91.4937	-0.34211	91.4964	-0.47498	91.4865	-0.15763	91.5081	-1.00263	91.4966	-0.67573	91.5048	-0.45278	91.5008	-1.42192		176.575	1.65187	176.558	1.8085	176.562	1.62268	176.553	1.23632	176.571	1.56946	176.522	1.73839	176.554	1.98929	176.566	1.67266	176.574	2.41932	175.572	1.86083	176.57	1.84953	176.566	2.69603
91.54	-0.16538	91.5228	-0.33542	91.5163	-0.18211	91.5129	0.27424	91.5278	-0.11214	91.5268	-0.34204	91.5212	-0.4749	91.5194	-0.15748	91.532	-1.00259	91.5229	-0.67575	91.5299	-0.45276	91.5264	-1.42202		176.55	1.652	176.533	1.80873	176.537	1.62289	176.527	1.23651	176.547	1.56947	176.498	1.73839	176.521	1.98947	176.542	1.67294	176.542	2.41953	175.548	1.86401	176.545	1.84981	176.533	2.69644
91.5647	-0.16532	91.5475	-0.33537	91.541	-0.18207	91.5377	0.27435	91.5537	-0.11204	91.5524	-0.34199	91.5474	-0.47482	91.5446	-0.15744	91.5573	-1.00249	91.5464	-0.67567	91.5549	-0.45277	91.5511	-1.42213		176.517	1.65213	176.5	1.809	176.503	1.623	176.502	1.23654	176.521	1.56955	176.473	1.73834	176.497	1.98969	176.516	1.67373	176.516	2.41993	175.523	1.86911	176.512	1.85021	176.509	2.69679
91.5892	-0.16525	91.5728	-0.33532	91.566	-0.18204	91.5727	0.27446	91.5785	-0.11194	91.5772	-0.34195	91.5721	-0.47472	91.5701	-0.15737	91.5909	-1.00244	91.5711	-0.67553	91.5797	-0.45279	91.5844	-1.42223		176.492	1.65223	176.475	1.80921	176.479	1.62309	176.477	1.23661	176.488	1.56969	176.448	1.73826	176.472	1.99	176.484	1.67379	176.491	2.42027	175.49	1.87541	176.487	1.8505	176.483	2.69714
91.614	-0.16521	91.5982	-0.33529	91.5916	-0.18198	91.5971	0.27455	91.6033	-0.11189	91.6015	-0.34191	91.6042	-0.47461	91.5942	-0.15731	91.6162	-1.00247	91.5936	-0.6754	91.6125	-0.45282	91.6093	-1.42228		176.468	1.65246	176.45	1.80934	176.454	1.62321	176.444	1.2368	176.463	1.56977	176.423	1.7382	176.447	1.99023	176.459	1.67382	176.467	2.42071	175.464	1.8831	176.462	1.85068	176.458	2.69749
91.6469	-0.16517	91.6317	-0.33529	91.6254	-0.1819	91.6219	0.27462	91.6372	-0.11182	91.6268	-0.34192	91.6299	-0.47452	91.6196	-0.15723	91.6415	-1.0025	91.6281	-0.67531	91.6378	-0.45287	91.6341	-1.42231		176.442	1.65269	176.426	1.8095	176.429	1.62325	176.419	1.23686	176.438	1.56976	176.389	1.73809	176.422	1.99038	176.434	1.67397	176.441	2.42109	175.439	1.8869	176.437	1.85083	176.433	2.69776
91.6722	-0.16508	91.6572	-0.33527	91.65	-0.18183	91.6465	0.27473	91.6616	-0.11175	91.6608	-0.3419	91.6553	-0.47441	91.6535	-0.1571	91.6664	-1.00253	91.653	-0.67532	91.6638	-0.45297	91.6597	-1.42237		176.417	1.65284	176.4	1.80973	176.404	1.62331	176.394	1.2368	176.413	1.56986	176.365	1.73803	176.397	1.99055	176.408	1.67412	176.417	2.4213	175.414	1.89637	176.413	1.85101	176.409	2.69803
91.6973	-0.16503	91.6812	-0.33519	91.6748	-0.18171	91.6708	0.27484	91.6867	-0.11171	91.6856	-0.34179	91.6803	-0.4743	91.6775	-0.15701	91.6912	-1.00253	91.6783	-0.67532	91.688	-0.45306	91.684	-1.4225		176.384	1.65294	176.375	1.80981	176.379	1.62377	176.37	1.23686	176.389	1.5699	176.34	1.73817	176.372	1.99065	176.384	1.67416	176.393	2.42143	175.39	1.90637	176.388	1.85125	176.383	2.69831
91.7227	-0.16502	91.7066	-0.33508	91.6985	-0.1816	91.6959	0.27496	91.7115	-0.11167	91.711	-0.34169	91.7052	-0.47422	91.7031	-0.15694	91.7245	-1.00247	91.7037	-0.67527	91.7135	-0.45315	91.7173	-1.4226		176.359	1.65298	176.351	1.8095	176.355	1.62424	176.346	1.23706	176.363	1.56987	176.315	1.73822	176.338	1.99069	176.358	1.67418	176.359	2.42157	175.357	1.90985	176.363	1.85148	176.35	2.69865
91.747	-0.16501	91.7314	-0.33497	91.7242	-0.18152	91.722	0.27503	91.7369	-0.11155	91.7356	-0.34166	91.7387	-0.47409	91.7277	-0.15686	91.7493	-1.00244	91.7288	-0.67523	91.7476	-0.45323	91.7423	-1.42268		176.334	1.65313	176.318	1.80947	176.321	1.62447	176.312	1.23722	176.339	1.57008	176.291	1.73797	176.314	1.99088	176.334	1.67434	176.335	2.4221	175.332	1.91135	176.33	1.85169	176.325	2.69887
91.7796	-0.16486	91.7652	-0.33478	91.7587	-0.18144	91.7549	0.27505	91.7701	-0.1114	91.7609	-0.34161	91.7646	-0.47399	91.7531	-0.15679	91.775	-1.00245	91.7629	-0.67516	91.772	-0.45322	91.7675	-1.4228		176.309	1.6533	176.293	1.80974	176.297	1.62458	176.287	1.23734	176.305	1.57152	176.258	1.73785	176.289	1.99162	176.301	1.6744	176.309	2.42291	175.307	1.91363	176.304	1.85179	176.3	2.69933
91.8051	-0.16472	91.7896	-0.33464	91.7841	-0.18135	91.7797	0.27506	91.7951	-0.11133	91.7939	-0.34154	91.7891	-0.47394	91.7864	-0.15672	91.7998	-1.00246	91.7885	-0.67507	91.7971	-0.45323	91.7924	-1.4229		176.285	1.65346	176.267	1.80993	176.272	1.62461	176.262	1.23753	176.28	1.57182	176.232	1.73795	176.265	1.99183	176.276	1.6743	176.284	2.42324	175.282	1.9173	176.28	1.85179	176.275	2.70027
91.8305	-0.16466	91.8146	-0.33458	91.8085	-0.18126	91.8054	0.27509	91.8202	-0.1113	91.8186	-0.34152	91.8162	-0.47391	91.8108	-0.15666	91.8249	-1.0024	91.8145	-0.67497	91.8225	-0.45324	91.8171	-1.42299		176.252	1.65366	176.242	1.81007	176.247	1.62466	176.236	1.23768	176.255	1.57181	176.207	1.73807	176.239	1.99188	176.251	1.6743	176.26	2.42349	175.256	1.92054	176.255	1.85185	176.251	2.7006
91.8554	-0.16461	91.8397	-0.33452	91.834	-0.18116	91.8306	0.27515	91.8451	-0.11123	91.844	-0.34146	91.8399	-0.47386	91.8365	-0.15661	91.8502	-1.00233	91.839	-0.67488	91.8472	-0.45325	91.8419	-1.42306		176.226	1.65367	176.218	1.81024	176.222	1.62491	176.213	1.23785	176.23	1.57187	176.181	1.73806	176.206	1.99195	176.226	1.67441	176.227	2.42374	175.232	1.92139	176.23	1.85199	176.217	2.70085
91.8801	-0.16456	91.8646	-0.33444	91.8586	-0.18103	91.855	0.2752	91.8695	-0.11116	91.8778	-0.34143	91.8646	-0.47376	91.8616	-0.15654	91.8747	-1.00227	91.8639	-0.67481	91.8725	-0.45323	91.868	-1.42315		176.202	1.65365	176.185	1.81054	176.188	1.62526	176.186	1.23792	176.206	1.57204	176.157	1.73798	176.181	1.99202	176.202	1.67463	176.202	2.42416	175.207	1.92326	176.196	1.8523	176.193	2.70111
91.9136	-0.16449	91.8884	-0.3344	91.8834	-0.18093	91.8886	0.27527	91.8946	-0.11108	91.9026	-0.34142	91.8894	-0.47366	91.887	-0.15649	91.9079	-1.00221	91.8982	-0.67477	91.8967	-0.45326	91.9009	-1.42328		176.177	1.65379	176.16	1.81068	176.164	1.62528	176.162	1.2379	176.172	1.57223	176.124	1.73792	176.157	1.992	176.168	1.67474	176.176	2.42446	175.173	1.9287	176.172	1.85249	176.168	2.70139
91.9379	-0.16441	91.9145	-0.33439	91.9092	-0.18086	91.9138	0.27533	91.9205	-0.11099	91.9274	-0.34135	91.9232	-0.47354	91.9122	-0.15646	91.9325	-1.00217	91.9227	-0.67474	91.9307	-0.45333	91.9258	-1.42336		176.151	1.65395	176.135	1.81084	176.139	1.62531	176.129	1.23795	176.147	1.57237	176.099	1.73789	176.131	1.99214	176.142	1.67463	176.151	2.42474	175.149	1.93826	176.147	1.85254	176.143	2.70161
91.9636	-0.16426	91.9479	-0.33433	91.9418	-0.18077	91.9391	0.27541	91.9533	-0.11086	91.9515	-0.34128	91.948	-0.47354	91.936	-0.15637	91.9579	-1.00213	91.9481	-0.67469	91.9555	-0.45337	91.9511	-1.42343		176.119	1.65399	176.11	1.81102	176.114	1.6253	176.104	1.23807	176.122	1.57252	176.075	1.73783	176.106	1.99262	176.118	1.67453	176.127	2.42498	175.124	1.94254	176.123	1.85259	176.118	2.7019
91.9887	-0.16415	91.9725	-0.33424	91.9669	-0.18071	91.9632	0.27552	91.9782	-0.11081	91.9777	-0.34123	91.973	-0.4736	91.9698	-0.15625	91.9831	-1.0021	91.9726	-0.67465	91.9811	-0.45344	91.976	-1.42348		176.094	1.65413	176.085	1.81112	176.089	1.62535	176.08	1.23822	176.097	1.57263	176.049	1.73769	176.082	1.99291	176.094	1.67468	176.103	2.42511	175.099	1.94398	176.097	1.85281	176.093	2.70219
92.0136	-0.16406	91.9971	-0.3342	91.9926	-0.18068	91.9882	0.27566	92.0038	-0.11076	92.0113	-0.34119	91.9987	-0.47364	91.9956	-0.15621	92.0084	-1.00208	91.9984	-0.67463	92.0071	-0.45355	92.001	-1.42352		176.069	1.65429	176.061	1.81126	176.065	1.62551	176.056	1.23844	176.072	1.57266	176.024	1.7376	176.057	1.993	176.069	1.67484	176.077	2.42537	175.073	1.94579	176.072	1.85325	176.069	2.70238
92.0465	-0.16395	92.0238	-0.33416	92.0177	-0.18066	92.0123	0.27574	92.0288	-0.11069	92.0361	-0.34119	92.0223	-0.47361	92.0203	-0.15618	92.0413	-1.00202	92.0314	-0.67464	92.0307	-0.45365	92.0345	-1.42364		176.044	1.65432	176.035	1.81145	176.039	1.62584	176.031	1.23861	176.049	1.57272	175.991	1.73763	176.024	1.99312	176.043	1.6748	176.044	2.42587	175.04	1.94667	176.047	1.85352	176.036	2.70263
92.0717	-0.16386	92.0482	-0.33409	92.0422	-0.18061	92.0395	0.2758	92.0542	-0.1106	92.061	-0.34112	92.0559	-0.47357	92.0451	-0.15609	92.0665	-1.00197	92.0564	-0.6747	92.0641	-0.45369	92.0591	-1.42377		176.019	1.65436	176.002	1.81159	176.006	1.62616	175.996	1.23862	176.024	1.57281	175.967	1.73769	175.998	1.99331	176.018	1.67482	176.019	2.42619	175.015	1.94843	176.014	1.85367	176.01	2.70292
92.0963	-0.16376	92.0812	-0.33399	92.076	-0.18049	92.0727	0.27591	92.0877	-0.1105	92.0849	-0.34102	92.0816	-0.47356	92.0705	-0.15599	92.0911	-1.00193	92.0806	-0.67478	92.0892	-0.45372	92.0846	-1.42386		175.986	1.65455	175.977	1.81169	175.981	1.62636	175.972	1.23865	175.99	1.57302	175.942	1.73765	175.973	1.99354	175.985	1.6749	175.994	2.42612	174.99	1.95031	175.989	1.85375	175.985	2.70319
92.1214	-0.16367	92.107	-0.33392	92.1004	-0.18041	92.0973	0.27599	92.1118	-0.11042	92.1106	-0.34094	92.1055	-0.47353	92.1035	-0.1559	92.1159	-1.00188	92.1043	-0.67481	92.1145	-0.45374	92.1098	-1.42393		175.961	1.6547	175.952	1.81178	175.956	1.62651	175.947	1.23867	175.964	1.57314	175.908	1.73767	175.948	1.9937	175.96	1.67493	175.969	2.42643	174.965	1.95271	175.964	1.85397	175.96	2.70343
92.1471	-0.16361	92.1312	-0.33385	92.1254	-0.18035	92.1219	0.27612	92.1367	-0.11035	92.1437	-0.34088	92.1301	-0.47347	92.1285	-0.15588	92.1415	-1.00182	92.1284	-0.67482	92.1385	-0.45376	92.135	-1.424		175.936	1.65481	175.928	1.81189	175.931	1.62662	175.922	1.23866	175.939	1.57314	175.884	1.73767	175.924	1.99373	175.935	1.67496	175.944	2.42692	174.941	1.95305	175.94	1.85414	175.935	2.70352
92.18	-0.16351	92.1563	-0.33379	92.1501	-0.18029	92.1461	0.27625	92.1625	-0.11031	92.1691	-0.34083	92.156	-0.47345	92.1537	-0.15584	92.1672	-1.00178	92.1623	-0.67488	92.1632	-0.45379	92.1594	-1.42411		175.911	1.65488	175.902	1.81194	175.906	1.62666	175.897	1.2386	175.915	1.57315	175.858	1.73751	175.891	1.99367	175.911	1.67507	175.911	2.42741	174.908	1.95406	175.915	1.8542	175.902	2.70338
92.2046	-0.1634	92.1815	-0.33373	92.1756	-0.18028	92.1707	0.27629	92.1873	-0.11026	92.1946	-0.34082	92.1806	-0.47351	92.1784	-0.15577	92.1917	-1.00179	92.1881	-0.67495	92.1887	-0.45383	92.1846	-1.42422		175.886	1.65487	175.869	1.81197	175.873	1.62661	175.873	1.23857	175.889	1.57329	175.834	1.73732	175.865	1.99366	175.886	1.67521	175.886	2.42761	174.882	1.95907	175.881	1.85436	175.878	2.70343
92.2294	-0.16331	92.2055	-0.3337	92.2004	-0.18027	92.2052	0.27625	92.2118	-0.11023	92.2195	-0.3408	92.2064	-0.47355	92.2035	-0.15567	92.2253	-1.00181	92.2121	-0.67498	92.2132	-0.45388	92.2178	-1.42438		175.853	1.65493	175.845	1.81208	175.848	1.62647	175.848	1.23851	175.856	1.57338	175.809	1.73731	175.841	1.99412	175.852	1.67529	175.861	2.42763	174.857	1.96165	175.856	1.85454	175.852	2.70362
92.2548	-0.16326	92.2313	-0.33368	92.2249	-0.18018	92.2318	0.27623	92.2374	-0.11022	92.2442	-0.34074	92.2394	-0.47344	92.2288	-0.15561	92.25	-1.00181	92.237	-0.67501	92.2473	-0.45395	92.2431	-1.42447		175.828	1.65502	175.82	1.81234	175.823	1.62649	175.815	1.23854	175.832	1.57342	175.775	1.73747	175.816	1.99442	175.828	1.67537	175.836	2.42779	174.833	1.9624	175.832	1.85471	175.827	2.70383
92.2797	-0.16322	92.2648	-0.33358	92.2596	-0.18006	92.2561	0.27624	92.2707	-0.11016	92.2777	-0.34064	92.2635	-0.47326	92.2541	-0.15559	92.2744	-1.0018	92.2623	-0.67502	92.2741	-0.45397	92.2675	-1.42454		175.803	1.65507	175.794	1.81255	175.798	1.6266	175.79	1.2385	175.807	1.57348	175.751	1.73764	175.791	1.99457	175.803	1.67556	175.811	2.42809	174.808	1.96346	175.807	1.85483	175.802	2.70424
92.3134	-0.16318	92.2901	-0.33348	92.2848	-0.18002	92.2814	0.27629	92.2958	-0.11008	92.3024	-0.34061	92.2893	-0.47313	92.2871	-0.15548	92.3005	-1.00181	92.2963	-0.67499	92.2981	-0.45391	92.293	-1.42463		175.778	1.65511	175.77	1.81266	175.774	1.6267	175.764	1.23842	175.782	1.57352	175.726	1.73768	175.766	1.99463	175.778	1.67587	175.787	2.42838	174.774	1.96475	175.782	1.85497	175.777	2.70477
92.3383	-0.16313	92.3146	-0.33338	92.3089	-0.17998	92.3059	0.2764	92.3207	-0.10999	92.3275	-0.34058	92.3141	-0.47305	92.3115	-0.15535	92.325	-1.00179	92.3214	-0.67491	92.3215	-0.45382	92.3176	-1.42472		175.753	1.65515	175.744	1.81278	175.749	1.62671	175.739	1.23832	175.757	1.57354	175.701	1.73765	175.741	1.99476	175.752	1.6759	175.762	2.42858	174.75	1.96587	175.756	1.85509	175.753	2.70493
92.3635	-0.16305	92.3391	-0.33331	92.3337	-0.1799	92.3308	0.27655	92.3448	-0.10989	92.3529	-0.3405	92.3396	-0.47299	92.337	-0.15523	92.3583	-1.00178	92.3462	-0.6748	92.3464	-0.45378	92.3509	-1.42479		175.72	1.65525	175.72	1.81285	175.723	1.62681	175.715	1.23832	175.732	1.5736	175.676	1.73763	175.708	1.99485	175.727	1.67567	175.729	2.42884	174.724	1.96644	175.732	1.85526	175.72	2.70497
92.3875	-0.16292	92.3652	-0.33324	92.3588	-0.17976	92.3552	0.27668	92.3701	-0.10981	92.3778	-0.34043	92.3738	-0.47297	92.3614	-0.15517	92.3836	-1.00178	92.3706	-0.67468	92.381	-0.45381	92.3757	-1.42486		175.696	1.65539	175.687	1.81293	175.69	1.62702	175.681	1.23833	175.708	1.57367	175.643	1.73756	175.681	1.995	175.703	1.67542	175.704	2.42927	174.699	1.96763	175.699	1.85543	175.695	2.70504
92.4127	-0.16281	92.3982	-0.33315	92.3922	-0.1796	92.3894	0.27676	92.4039	-0.10978	92.4111	-0.34038	92.3989	-0.47294	92.3873	-0.15513	92.4083	-1.00175	92.3962	-0.67461	92.4053	-0.45385	92.4009	-1.42496		175.67	1.65559	175.662	1.81303	175.665	1.62711	175.655	1.23826	175.674	1.57372	175.618	1.73741	175.658	1.99542	175.671	1.6753	175.679	2.42944	174.675	1.96912	175.673	1.85552	175.67	2.70544
92.4466	-0.16276	92.4224	-0.33308	92.4174	-0.17953	92.4148	0.27683	92.4291	-0.10973	92.4355	-0.34032	92.4232	-0.47287	92.4208	-0.1551	92.4328	-1.00173	92.43	-0.6746	92.431	-0.45383	92.4266	-1.42506		175.645	1.65567	175.637	1.81312	175.641	1.62716	175.631	1.23815	175.649	1.57372	175.594	1.73727	175.633	1.99557	175.645	1.67525	175.655	2.4295	174.642	1.9707	175.649	1.85556	175.645	2.70616
92.472	-0.16274	92.4479	-0.33295	92.4418	-0.17951	92.4386	0.27688	92.4533	-0.10962	92.4609	-0.34023	92.4476	-0.47279	92.4448	-0.15505	92.4586	-1.00172	92.4545	-0.67464	92.4563	-0.45379	92.4507	-1.4251		175.621	1.6554	175.613	1.81316	175.616	1.62716	175.607	1.23812	175.625	1.57378	175.567	1.73715	175.608	1.99558	175.621	1.67547	175.63	2.42962	174.617	1.97199	175.624	1.85566	175.62	2.70641
92.4964	-0.16264	92.4732	-0.33283	92.4675	-0.17949	92.4642	0.2769	92.478	-0.10956	92.486	-0.34015	92.4725	-0.47274	92.4703	-0.15498	92.483	-1.00169	92.48	-0.67461	92.4818	-0.45375	92.4751	-1.42511		175.588	1.65531	175.587	1.81318	175.591	1.62722	175.582	1.23818	175.6	1.57374	175.543	1.73709	175.574	1.9956	175.595	1.67577	175.596	2.42985	174.591	1.9743	175.599	1.85583	175.587	2.70641
92.5204	-0.16252	92.4981	-0.33276	92.4922	-0.17941	92.4896	0.27687	92.5038	-0.10954	92.5108	-0.34006	92.4978	-0.47268	92.4952	-0.15491	92.5088	-1.00167	92.5056	-0.67455	92.5061	-0.45374	92.5008	-1.42516		175.562	1.65548	175.554	1.81325	175.557	1.62747	175.556	1.23825	175.575	1.57347	175.51	1.73699	175.55	1.99564	175.57	1.67587	175.571	2.43018	174.567	1.97616	175.566	1.85631	175.562	2.70652
92.5438	-0.16241	92.5231	-0.33272	92.5171	-0.17928	92.5225	0.27688	92.5281	-0.10952	92.5439	-0.33992	92.524	-0.47263	92.5202	-0.15486	92.5419	-1.00165	92.532	-0.67456	92.5312	-0.45374	92.5343	-1.42526		175.538	1.6557	175.529	1.81332	175.533	1.6276	175.532	1.23846	175.542	1.57344	175.484	1.73691	175.525	1.99569	175.537	1.67582	175.546	2.43037	174.542	1.97762	175.541	1.85641	175.537	2.70675
92.5783	-0.16231	92.5479	-0.33266	92.5424	-0.17917	92.5481	0.27692	92.5539	-0.10946	92.569	-0.33985	92.5579	-0.47261	92.545	-0.15477	92.5668	-1.00165	92.5569	-0.67457	92.564	-0.45373	92.5592	-1.42537		175.512	1.65584	175.505	1.81339	175.507	1.62759	175.499	1.23857	175.517	1.57413	175.46	1.73685	175.501	1.99575	175.512	1.67582	175.522	2.43051	174.509	1.97814	175.516	1.85641	175.512	2.70688
92.6035	-0.16224	92.5812	-0.33254	92.5759	-0.17906	92.5723	0.27693	92.5872	-0.10932	92.5947	-0.33981	92.5823	-0.47257	92.5703	-0.15467	92.5926	-1.00165	92.5808	-0.6745	92.5894	-0.4537	92.5845	-1.42547		175.488	1.65591	175.479	1.81341	175.483	1.62762	175.474	1.23859	175.491	1.57453	175.436	1.73678	175.475	1.99579	175.488	1.67586	175.497	2.4307	174.482	1.97975	175.491	1.85638	175.488	2.70688
92.6279	-0.16216	92.6058	-0.33246	92.6006	-0.179	92.5981	0.27692	92.6117	-0.1092	92.6193	-0.33976	92.6066	-0.47248	92.6037	-0.15459	92.6181	-1.00165	92.6127	-0.67443	92.6141	-0.45369	92.6094	-1.42557		175.455	1.65592	175.454	1.81343	175.458	1.62772	175.45	1.23866	175.466	1.57415	175.41	1.73661	175.451	1.99587	175.462	1.67586	175.471	2.43095	174.458	1.98086	175.466	1.85644	175.462	2.70691
92.6534	-0.16208	92.6317	-0.33244	92.6251	-0.17891	92.6229	0.27693	92.6369	-0.10912	92.6444	-0.33968	92.6322	-0.47242	92.6282	-0.15456	92.6426	-1.00162	92.6381	-0.67443	92.6405	-0.45372	92.6346	-1.42565		175.429	1.6558	175.429	1.81349	175.433	1.62781	175.424	1.23875	175.441	1.57373	175.376	1.73645	175.425	1.99599	175.438	1.67588	175.446	2.4312	174.433	1.98164	175.441	1.85652	175.437	2.70713
92.6783	-0.16205	92.6561	-0.33239	92.6492	-0.17882	92.6477	0.27697	92.6621	-0.10905	92.6779	-0.33954	92.6566	-0.47239	92.6536	-0.15451	92.6753	-1.00161	92.6634	-0.67446	92.6648	-0.45374	92.6674	-1.42575		175.405	1.65572	175.404	1.81355	175.408	1.62789	175.399	1.23884	175.417	1.57365	175.352	1.73626	175.393	1.99607	175.412	1.67588	175.413	2.43145	174.408	1.98259	175.416	1.85665	175.404	2.70743
92.7131	-0.16199	92.6815	-0.33234	92.6751	-0.17874	92.6721	0.27703	92.6874	-0.10898	92.7032	-0.33948	92.6901	-0.47233	92.6784	-0.15448	92.7009	-1.00165	92.6891	-0.6745	92.6982	-0.45378	92.6928	-1.42579		175.38	1.65571	175.371	1.81356	175.374	1.62797	175.366	1.23885	175.392	1.57361	175.327	1.73628	175.367	1.99615	175.388	1.67571	175.388	2.43181	174.375	1.9835	175.383	1.85665	175.379	2.70749
92.7366	-0.16192	92.7147	-0.33228	92.7086	-0.17864	92.7048	0.27714	92.7202	-0.10886	92.7277	-0.33942	92.7143	-0.4723	92.7038	-0.15444	92.7258	-1.00164	92.7137	-0.67454	92.7232	-0.45381	92.7179	-1.42583		175.354	1.65581	175.346	1.81356	175.35	1.62796	175.341	1.23859	175.358	1.57369	175.302	1.73685	175.342	1.99624	175.354	1.67558	175.363	2.43193	174.35	1.98437	175.358	1.85664	175.354	2.70756
92.7627	-0.16189	92.74	-0.3322	92.734	-0.17858	92.7304	0.27722	92.7454	-0.10879	92.753	-0.33932	92.7395	-0.47222	92.7371	-0.15437	92.751	-1.00159	92.7479	-0.67461	92.748	-0.45383	92.7431	-1.4259		175.321	1.65586	175.321	1.81364	175.325	1.62798	175.316	1.23826	175.334	1.57409	175.277	1.73689	175.318	1.99631	175.329	1.67563	175.339	2.43187	174.325	1.985	175.333	1.85676	175.33	2.70775
92.7875	-0.16184	92.7646	-0.33212	92.7596	-0.17854	92.7552	0.27729	92.7706	-0.10871	92.7777	-0.33923	92.7642	-0.47218	92.7622	-0.15429	92.7755	-1.00153	92.7737	-0.67466	92.7725	-0.45383	92.7678	-1.42598		175.297	1.65591	175.296	1.81372	175.3	1.62807	175.289	1.23801	175.308	1.57417	175.244	1.73675	175.292	1.99631	175.304	1.67573	175.314	2.43188	174.3	1.98535	175.308	1.8569	175.304	2.70796
92.8119	-0.16175	92.7899	-0.3321	92.7834	-0.17846	92.7799	0.27733	92.7954	-0.10864	92.8115	-0.33915	92.7897	-0.4722	92.7873	-0.15421	92.8009	-1.00148	92.7991	-0.67466	92.7976	-0.45386	92.793	-1.42605		175.272	1.65598	175.272	1.81384	175.275	1.62815	175.266	1.23794	175.284	1.57414	175.219	1.73665	175.259	1.99631	175.279	1.67579	175.28	2.43212	174.275	1.98569	175.283	1.85692	175.272	2.70814
92.8469	-0.16166	92.815	-0.3321	92.8084	-0.17835	92.8056	0.27736	92.8204	-0.10859	92.8362	-0.3391	92.8148	-0.47223	92.813	-0.15418	92.8255	-1.00143	92.8241	-0.67464	92.8213	-0.45386	92.8174	-1.42611		175.246	1.65609	175.238	1.81394	175.242	1.62822	175.241	1.23801	175.259	1.57422	175.194	1.73652	175.234	1.99626	175.254	1.67582	175.255	2.43265	174.242	1.98613	175.25	1.85695	175.246	2.70827
92.8731	-0.16162	92.8406	-0.33206	92.8333	-0.1783	92.8387	0.27749	92.8454	-0.10851	92.8614	-0.33903	92.8411	-0.47217	92.8373	-0.15412	92.859	-1.00145	92.8486	-0.67459	92.8466	-0.45384	92.8511	-1.42618		175.222	1.65626	175.213	1.81402	175.216	1.62824	175.216	1.23799	175.225	1.57442	175.169	1.73644	175.209	1.99602	175.221	1.67577	175.23	2.43288	174.217	1.98664	175.224	1.85712	175.221	2.70847
92.8981	-0.16157	92.8653	-0.33196	92.8585	-0.17827	92.8642	0.2776	92.8694	-0.1084	92.887	-0.33898	92.8734	-0.47209	92.862	-0.15401	92.8849	-1.00147	92.8821	-0.67458	92.8813	-0.45386	92.8763	-1.42624		175.189	1.65646	175.188	1.81411	175.192	1.62824	175.183	1.2378	175.2	1.57444	175.144	1.73637	175.183	1.99598	175.196	1.6757	175.206	2.43298	174.192	1.98684	175.2	1.85725	175.196	2.70859
92.9231	-0.16154	92.8981	-0.33186	92.8923	-0.17817	92.8894	0.27763	92.9036	-0.10826	92.9116	-0.33894	92.8985	-0.472	92.8872	-0.15392	92.9095	-1.00145	92.9078	-0.67457	92.9067	-0.45387	92.901	-1.42631		175.163	1.65644	175.163	1.8142	175.167	1.62823	175.158	1.23788	175.175	1.57445	175.111	1.73629	175.16	1.9961	175.171	1.67577	175.18	2.43301	174.167	1.98709	175.174	1.85725	175.172	2.70863
92.9481	-0.16155	92.9227	-0.33182	92.9166	-0.17807	92.9142	0.27769	92.9287	-0.10819	92.9444	-0.33886	92.924	-0.4719	92.9207	-0.15382	92.9341	-1.00139	92.9321	-0.67454	92.9311	-0.45383	92.9264	-1.4264		175.138	1.65635	175.138	1.81432	175.142	1.62835	175.132	1.23854	175.15	1.57449	175.086	1.7362	175.126	1.99615	175.146	1.67587	175.147	2.43306	174.142	1.9879	175.15	1.85737	175.138	2.70878
92.981	-0.16151	92.948	-0.33182	92.9418	-0.17804	92.9393	0.2778	92.9539	-0.10815	92.9702	-0.33881	92.949	-0.47179	92.9459	-0.15373	92.9598	-1.00136	92.9563	-0.67453	92.9557	-0.45374	92.951	-1.42649		175.113	1.65627	175.105	1.81436	175.109	1.62852	175.107	1.23872	175.125	1.57452	175.061	1.73615	175.102	1.99615	175.121	1.67591	175.122	2.43332	174.109	1.98892	175.117	1.85763	175.113	2.70894
93.0051	-0.16144	92.9734	-0.33185	92.9679	-0.17801	92.9729	0.27791	92.9786	-0.10809	92.9947	-0.33879	92.9728	-0.47174	92.9708	-0.15368	92.993	-1.00135	92.9819	-0.67456	92.9816	-0.45362	92.9848	-1.42661		175.088	1.65633	175.08	1.81423	175.084	1.6286	175.082	1.23873	175.092	1.57452	175.036	1.73619	175.076	1.99612	175.088	1.67587	175.097	2.43361	174.084	1.99017	175.092	1.85773	175.088	2.70884
93.031	-0.1614	92.9983	-0.3318	92.993	-0.17794	92.9975	0.27801	93.0027	-0.108	93.0194	-0.3387	93.0064	-0.47167	92.9963	-0.15365	93.0173	-1.00136	93.0148	-0.67462	93.0144	-0.45353	93.0096	-1.42672		175.063	1.65645	175.055	1.81415	175.059	1.62871	175.05	1.23886	175.067	1.57454	175.011	1.7362	175.051	1.99604	175.063	1.67587	175.072	2.43382	174.059	1.99054	175.067	1.85773	175.063	2.70874
93.0566	-0.1614	93.0317	-0.33168	93.025	-0.17777	93.0224	0.27821	93.0367	-0.1079	93.0444	-0.33861	93.0314	-0.47161	93.0206	-0.15361	93.0429	-1.0014	93.0403	-0.67466	93.0403	-0.4535	93.0347	-1.4268		175.039	1.65654	175.03	1.8142	175.034	1.62884	175.024	1.23893	175.042	1.57463	174.978	1.73614	175.026	1.99601	175.038	1.67581	175.047	2.43397	174.033	1.9908	175.042	1.85771	175.038	2.70891
93.0806	-0.16142	93.0562	-0.33159	93.0498	-0.1777	93.0468	0.27839	93.0615	-0.10779	93.0783	-0.33856	93.0569	-0.47157	93.0539	-0.15353	93.0687	-1.00142	93.0653	-0.67466	93.0645	-0.45347	93.0583	-1.42683		175.006	1.65652	175.005	1.81432	175.009	1.62884	175	1.23886	175.017	1.5747	174.953	1.73607	175.001	1.99614	175.012	1.67569	175.022	2.43413	174.009	1.99106	175.017	1.85775	175.013	2.70918
93.1142	-0.16136	93.0817	-0.33152	93.0756	-0.17765	93.0722	0.27848	93.087	-0.10766	93.1034	-0.33855	93.0821	-0.47156	93.0789	-0.15344	93.0926	-1.00146	93.0895	-0.67467	93.0897	-0.45343	93.0841	-1.42686		174.98	1.65656	174.981	1.81433	174.983	1.62863	174.975	1.23886	174.992	1.57474	174.928	1.73596	174.976	1.99634	174.988	1.67561	174.998	2.43424	173.976	1.99154	174.992	1.85787	174.988	2.70929
93.1387	-0.16127	93.107	-0.33146	93.1005	-0.17761	93.0986	0.27848	93.1112	-0.10756	93.128	-0.33851	93.107	-0.47148	93.1037	-0.15338	93.1267	-1.0015	93.1145	-0.67469	93.1141	-0.45341	93.1181	-1.42695		174.955	1.65664	174.956	1.81427	174.959	1.62843	174.95	1.23896	174.968	1.57473	174.903	1.73583	174.942	1.99646	174.964	1.67569	174.964	2.43424	173.951	1.9921	174.967	1.858	174.955	2.70938
93.1629	-0.16122	93.1317	-0.33139	93.126	-0.17752	93.1236	0.27844	93.137	-0.10749	93.1525	-0.33844	93.1402	-0.47136	93.1286	-0.15334	93.1519	-1.00151	93.1484	-0.67472	93.147	-0.45332	93.1433	-1.42705		174.93	1.65662	174.922	1.81432	174.926	1.62852	174.916	1.23909	174.943	1.57464	174.878	1.73569	174.918	1.99649	174.939	1.67582	174.94	2.43421	173.926	1.99239	174.934	1.85817	174.93	2.70946
93.1864	-0.16125	93.1653	-0.33123	93.1588	-0.17743	93.156	0.27849	93.1695	-0.10735	93.1777	-0.33838	93.1655	-0.47132	93.1542	-0.1533	93.1767	-1.00149	93.1728	-0.67467	93.1724	-0.45321	93.1681	-1.42715		174.906	1.65658	174.897	1.81428	174.9	1.6286	174.892	1.23905	174.91	1.57465	174.844	1.73571	174.894	1.99652	174.905	1.67573	174.914	2.43428	173.901	1.9927	174.909	1.85816	174.905	2.70956
93.2125	-0.16131	93.1895	-0.33111	93.1846	-0.17737	93.1805	0.2786	93.1944	-0.10725	93.2109	-0.33828	93.1912	-0.47128	93.1879	-0.15317	93.2012	-1.00146	93.1974	-0.67461	93.1967	-0.45314	93.1931	-1.42723		174.872	1.65662	174.872	1.81417	174.875	1.62849	174.866	1.23827	174.884	1.57472	174.82	1.73576	174.869	1.99645	174.88	1.67557	174.89	2.43438	173.875	1.99314	174.884	1.85803	174.88	2.70967
93.2458	-0.16129	93.2142	-0.33101	93.2094	-0.17729	93.2055	0.27867	93.2202	-0.10718	93.2367	-0.3382	93.2156	-0.47123	93.212	-0.15306	93.226	-1.00139	93.2222	-0.67454	93.2218	-0.45308	93.2174	-1.42733		174.847	1.65667	174.847	1.81421	174.851	1.62835	174.841	1.23772	174.859	1.57467	174.794	1.73567	174.843	1.9963	174.855	1.67546	174.865	2.43452	173.843	1.99353	174.858	1.85798	174.856	2.70977
93.2704	-0.16125	93.2397	-0.33096	93.2341	-0.1772	93.2301	0.2787	93.2455	-0.10714	93.261	-0.33812	93.24	-0.47115	93.2375	-0.15297	93.2509	-1.00135	93.2471	-0.67449	93.2476	-0.45305	93.243	-1.4274		174.822	1.65675	174.822	1.81441	174.826	1.62831	174.817	1.23769	174.834	1.57438	174.769	1.73552	174.811	1.99628	174.83	1.67544	174.831	2.43461	173.818	1.99398	174.834	1.85792	174.822	2.70998
93.2957	-0.16117	93.2648	-0.33095	93.2587	-0.17713	93.256	0.27879	93.2703	-0.10705	93.2865	-0.33806	93.265	-0.47105	93.2629	-0.15291	93.2767	-1.00135	93.2812	-0.67442	93.272	-0.45301	93.268	-1.42744		174.797	1.65683	174.789	1.8146	174.792	1.62857	174.792	1.23777	174.81	1.57393	174.745	1.73531	174.787	1.99642	174.805	1.67549	174.807	2.43484	173.793	1.99435	174.801	1.85775	174.797	2.71019
93.3206	-0.16108	93.2901	-0.33093	93.2845	-0.1771	93.2893	0.27888	93.2956	-0.10694	93.3117	-0.33797	93.2898	-0.47096	93.2871	-0.1529	93.3101	-1.00139	93.3071	-0.67436	93.2971	-0.45298	93.3011	-1.42748		174.772	1.65694	174.764	1.8147	174.767	1.62881	174.767	1.23777	174.777	1.57382	174.711	1.73525	174.761	1.99654	174.772	1.67543	174.781	2.43498	173.768	1.99484	174.776	1.85767	174.773	2.71025
93.3462	-0.161	93.3144	-0.33083	93.3101	-0.17706	93.3147	0.27893	93.3209	-0.10683	93.3446	-0.33785	93.3234	-0.4709	93.3126	-0.15286	93.3358	-1.00139	93.3318	-0.67429	93.3308	-0.4529	93.3264	-1.42758		174.739	1.65711	174.739	1.81464	174.743	1.62881	174.734	1.23779	174.751	1.57396	174.686	1.73524	174.736	1.99648	174.747	1.67532	174.756	2.43505	173.742	1.99527	174.751	1.85768	174.747	2.71022
93.3702	-0.16094	93.348	-0.33074	93.3437	-0.17698	93.3381	0.27897	93.3531	-0.10667	93.3699	-0.33779	93.3498	-0.47091	93.3371	-0.15276	93.3595	-1.00134	93.3569	-0.67421	93.3565	-0.45283	93.3517	-1.4277		174.714	1.65715	174.714	1.81445	174.717	1.62862	174.709	1.23774	174.726	1.57396	174.662	1.73514	174.71	1.99648	174.722	1.67523	174.732	2.43497	173.71	1.99565	174.726	1.85776	174.722	2.71029
93.3955	-0.16088	93.3731	-0.33071	93.3684	-0.17693	93.3633	0.27905	93.3789	-0.1066	93.3952	-0.33774	93.3745	-0.4709	93.3707	-0.15258	93.3852	-1.00127	93.3815	-0.67415	93.3817	-0.45278	93.3765	-1.4278		174.689	1.65709	174.689	1.81439	174.693	1.62843	174.684	1.23773	174.702	1.57392	174.637	1.73513	174.686	1.99647	174.697	1.67522	174.707	2.43493	173.685	1.99605	174.701	1.85784	174.698	2.71038
93.4287	-0.16081	93.3981	-0.33065	93.3927	-0.17691	93.388	0.27913	93.403	-0.10653	93.4281	-0.33769	93.3992	-0.47086	93.395	-0.1525	93.4095	-1.00124	93.4149	-0.67413	93.4073	-0.45273	93.4016	-1.42786		174.664	1.65706	174.665	1.81445	174.667	1.62843	174.658	1.23775	174.677	1.57396	174.612	1.7352	174.66	1.99645	174.673	1.67522	174.681	2.43494	173.66	1.99637	174.675	1.85787	174.673	2.71046
93.4538	-0.16075	93.4241	-0.33061	93.418	-0.17688	93.4131	0.27922	93.4282	-0.10645	93.453	-0.33765	93.4235	-0.47077	93.4207	-0.15243	93.4437	-1.00127	93.44	-0.67408	93.4319	-0.45264	93.4346	-1.42794		174.639	1.65709	174.639	1.81445	174.643	1.62849	174.635	1.2378	174.653	1.57403	174.579	1.7352	174.628	1.99642	174.648	1.67521	174.648	2.43509	173.634	1.99676	174.651	1.85785	174.639	2.71044
93.4798	-0.16067	93.4492	-0.33062	93.4439	-0.17687	93.4388	0.27929	93.453	-0.10638	93.4783	-0.3376	93.4572	-0.47063	93.446	-0.15236	93.4677	-1.00131	93.4644	-0.674	93.4647	-0.45246	93.4598	-1.42798		174.606	1.65711	174.606	1.81438	174.61	1.62856	174.601	1.23786	174.628	1.57402	174.554	1.7351	174.602	1.99637	174.622	1.67514	174.624	2.43535	173.609	1.99714	174.617	1.85771	174.614	2.71036
93.5045	-0.16061	93.4823	-0.33061	93.4765	-0.17684	93.4723	0.27935	93.4863	-0.10627	93.5034	-0.33748	93.4821	-0.47053	93.4715	-0.1523	93.4928	-1.00133	93.4894	-0.67393	93.4902	-0.45235	93.4848	-1.42807		174.581	1.65714	174.581	1.8144	174.584	1.62866	174.576	1.23796	174.595	1.57397	174.528	1.73498	174.578	1.99616	174.589	1.67517	174.599	2.43546	173.584	1.99748	174.592	1.85755	174.589	2.71039
93.5302	-0.16055	93.5064	-0.33055	93.5025	-0.17678	93.4984	0.27944	93.5112	-0.10617	93.5282	-0.33737	93.5075	-0.4705	93.5039	-0.15223	93.5173	-1.00132	93.5146	-0.6739	93.5152	-0.45229	93.51	-1.4282		174.556	1.6572	174.556	1.81453	174.56	1.62874	174.551	1.23781	174.569	1.57394	174.504	1.7349	174.552	1.99599	174.564	1.6752	174.573	2.43552	173.56	1.99789	174.567	1.85749	174.565	2.71056
93.5626	-0.16048	93.5316	-0.33048	93.5266	-0.1767	93.5225	0.27954	93.5367	-0.10609	93.5614	-0.33731	93.5326	-0.47046	93.5295	-0.15218	93.5431	-1.00131	93.5482	-0.67387	93.5405	-0.45226	93.5352	-1.42829		174.531	1.65733	174.531	1.81466	174.535	1.62868	174.527	1.23738	174.544	1.57388	174.479	1.73481	174.527	1.99606	174.539	1.67503	174.549	2.43558	173.526	1.99829	174.542	1.85754	174.539	2.71062
93.5873	-0.16044	93.557	-0.33044	93.5521	-0.17661	93.5476	0.27965	93.5618	-0.10597	93.5862	-0.33727	93.5579	-0.4704	93.5547	-0.15211	93.5678	-1.0013	93.5738	-0.67385	93.5654	-0.45225	93.5592	-1.42837		174.506	1.65734	174.506	1.81469	174.51	1.62858	174.5	1.23723	174.519	1.57383	174.445	1.73477	174.494	1.99633	174.514	1.67459	174.515	2.43558	173.501	1.99873	174.518	1.85758	174.506	2.71037
93.613	-0.16042	93.582	-0.33041	93.577	-0.17655	93.5722	0.27978	93.5861	-0.10588	93.6113	-0.33723	93.5825	-0.47031	93.5796	-0.15207	93.5935	-1.00131	93.5982	-0.67386	93.5905	-0.45224	93.585	-1.42843		174.472	1.65743	174.473	1.81478	174.476	1.6285	174.474	1.23718	174.495	1.57385	174.421	1.73473	174.469	1.99652	174.489	1.67465	174.491	2.43547	173.476	1.99901	174.484	1.85741	174.481	2.71033
93.6384	-0.16037	93.6067	-0.33036	93.6023	-0.1765	93.6054	0.27999	93.6112	-0.10578	93.6366	-0.33717	93.6071	-0.47026	93.6047	-0.15204	93.6267	-1.00134	93.6239	-0.67388	93.6149	-0.45224	93.6181	-1.42855		174.448	1.65747	174.448	1.81479	174.451	1.62854	174.45	1.23711	174.461	1.57388	174.395	1.73468	174.445	1.99652	174.456	1.67479	174.466	2.43551	173.452	1.99935	174.459	1.85722	174.456	2.71047
93.6637	-0.16031	93.6316	-0.3303	93.6268	-0.17646	93.6314	0.28011	93.6364	-0.10569	93.6615	-0.3371	93.6408	-0.47018	93.6295	-0.15198	93.6513	-1.00133	93.6486	-0.67385	93.6488	-0.45227	93.6431	-1.42868		174.423	1.65748	174.423	1.81475	174.426	1.6285	174.417	1.23709	174.435	1.57381	174.362	1.73468	174.421	1.99645	174.43	1.67463	174.44	2.43579	173.427	1.9997	174.435	1.85725	174.431	2.71086
93.6969	-0.16026	93.6651	-0.33022	93.6597	-0.17643	93.6554	0.28014	93.6693	-0.10552	93.6949	-0.33704	93.6657	-0.47013	93.655	-0.15188	93.6761	-1.00129	93.6804	-0.67368	93.6727	-0.45226	93.6689	-1.42883		174.398	1.6575	174.398	1.81476	174.402	1.62853	174.392	1.23713	174.411	1.5737	174.337	1.73458	174.395	1.9964	174.406	1.67436	174.416	2.43602	173.394	2.00008	174.41	1.8576	174.406	2.71139
93.7224	-0.16025	93.6904	-0.33016	93.6848	-0.17637	93.6813	0.28014	93.6947	-0.10538	93.7202	-0.33701	93.6911	-0.47009	93.6875	-0.15177	93.7015	-1.00124	93.7045	-0.67356	93.6983	-0.45222	93.6935	-1.42896		174.373	1.65758	174.373	1.81473	174.377	1.62853	174.366	1.23718	174.386	1.57366	174.312	1.73444	174.37	1.99639	174.381	1.67436	174.39	2.43611	173.368	2.00057	174.385	1.85801	174.382	2.71154
93.7469	-0.16022	93.7153	-0.33006	93.7092	-0.17629	93.7057	0.28019	93.7195	-0.10528	93.7455	-0.33694	93.7163	-0.47002	93.7127	-0.15169	93.727	-1.00123	93.7305	-0.67352	93.7237	-0.45217	93.7182	-1.42906		174.34	1.65749	174.348	1.81465	174.352	1.62847	174.342	1.23727	174.361	1.57369	174.288	1.73433	174.345	1.99638	174.356	1.67443	174.366	2.43614	173.344	2.00089	174.36	1.85815	174.356	2.71131
93.7728	-0.16018	93.7404	-0.32997	93.7342	-0.17627	93.731	0.2803	93.7449	-0.10522	93.7697	-0.33686	93.7403	-0.46993	93.7377	-0.15166	93.7604	-1.00125	93.7576	-0.67349	93.7488	-0.45213	93.751	-1.42914		174.315	1.65747	174.323	1.81469	174.327	1.62829	174.317	1.23721	174.337	1.57369	174.263	1.73452	174.312	1.99639	174.331	1.67446	174.332	2.43614	173.319	2.00119	174.335	1.85818	174.323	2.71113
93.7969	-0.16015	93.7656	-0.32989	93.7598	-0.17624	93.7559	0.28042	93.7703	-0.10513	93.7944	-0.3368	93.773	-0.46985	93.763	-0.15166	93.7856	-1.00123	93.7811	-0.67349	93.7818	-0.45213	93.7771	-1.42919		174.29	1.6575	174.29	1.81482	174.294	1.6283	174.285	1.23703	174.311	1.5736	174.229	1.73474	174.288	1.99641	174.306	1.6745	174.307	2.43603	173.294	2.0015	174.302	1.85822	174.298	2.71122
93.8302	-0.16009	93.7987	-0.32979	93.7928	-0.17616	93.7891	0.28051	93.8029	-0.10496	93.8281	-0.33674	93.7995	-0.4698	93.7877	-0.15161	93.8092	-1.00117	93.8156	-0.67341	93.8064	-0.45213	93.8017	-1.42927		174.265	1.65754	174.266	1.81473	174.268	1.62838	174.259	1.23719	174.277	1.57354	174.204	1.73466	174.262	1.99636	174.273	1.67453	174.282	2.43599	173.26	2.00181	174.277	1.85822	174.273	2.71136
93.8555	-0.16005	93.8237	-0.32973	93.8173	-0.17605	93.8144	0.28058	93.8283	-0.10484	93.8533	-0.33668	93.8249	-0.46974	93.8207	-0.1515	93.8344	-1.00115	93.8389	-0.67329	93.8317	-0.45207	93.8268	-1.42939		174.24	1.65752	174.24	1.81455	174.244	1.62844	174.234	1.23759	174.252	1.57372	174.179	1.73438	174.237	1.99633	174.248	1.67445	174.257	2.43606	173.235	2.00233	174.252	1.85815	174.248	2.71149
93.8803	-0.15998	93.8491	-0.32966	93.843	-0.17597	93.8389	0.28069	93.8523	-0.10475	93.8784	-0.33663	93.8492	-0.46966	93.8465	-0.15146	93.8592	-1.00113	93.8629	-0.67319	93.8571	-0.45198	93.8512	-1.42947		174.207	1.65753	174.215	1.81445	174.219	1.62838	174.209	1.23764	174.227	1.57409	174.154	1.73426	174.212	1.99625	174.223	1.67436	174.232	2.43617	173.21	2.00262	174.226	1.85804	174.223	2.71151
93.9047	-0.15989	93.8732	-0.32956	93.8682	-0.1759	93.8645	0.28079	93.8776	-0.10465	93.9032	-0.3366	93.8736	-0.46953	93.8718	-0.15142	93.8853	-1.00106	93.8883	-0.67309	93.8814	-0.45193	93.8763	-1.42952		174.181	1.65766	174.19	1.81444	174.194	1.62822	174.184	1.23753	174.203	1.57426	174.13	1.7343	174.179	1.99614	174.198	1.67431	174.2	2.43624	173.185	2.0028	174.202	1.85789	174.19	2.71136
93.93	-0.15984	93.8983	-0.32945	93.8932	-0.17585	93.8892	0.28079	93.9032	-0.10456	93.9283	-0.33656	93.8988	-0.46941	93.8963	-0.15134	93.9105	-1.001	93.9131	-0.67301	93.9061	-0.45185	93.9019	-1.4296		174.157	1.65779	174.157	1.81448	174.161	1.62815	174.159	1.23745	174.178	1.5744	174.096	1.73421	174.154	1.99585	174.173	1.67442	174.174	2.43621	173.16	2.00304	174.169	1.85737	174.165	2.71124
93.964	-0.15985	93.9233	-0.32937	93.918	-0.17575	93.9227	0.28082	93.9284	-0.10446	93.9622	-0.33645	93.9243	-0.46931	93.9203	-0.15127	93.9435	-1.001	93.9477	-0.67289	93.9311	-0.45176	93.9357	-1.42975		174.131	1.65767	174.132	1.81453	174.136	1.62819	174.134	1.23733	174.145	1.57446	174.071	1.73404	174.129	1.99574	174.139	1.67449	174.149	2.4362	173.127	2.00341	174.144	1.85732	174.14	2.71128
93.9886	-0.15985	93.9489	-0.32933	93.943	-0.17565	93.9478	0.28094	93.9532	-0.1044	93.9865	-0.33637	93.9575	-0.46921	93.9461	-0.15122	93.9677	-1.001	93.9713	-0.67279	93.9646	-0.45167	93.9596	-1.42987		174.106	1.65751	174.107	1.81451	174.11	1.62818	174.1	1.23722	174.12	1.57434	174.047	1.73394	174.103	1.99572	174.115	1.67448	174.125	2.43625	173.102	2.00375	174.118	1.85763	174.115	2.71141
94.0146	-0.15985	93.9818	-0.32923	93.9758	-0.17552	93.9721	0.28105	93.9867	-0.1043	94.0117	-0.33634	93.9828	-0.46917	93.9715	-0.15117	93.993	-1.00096	93.9966	-0.67272	93.9892	-0.45165	93.9851	-1.42991		174.073	1.65754	174.082	1.81448	174.086	1.62816	174.075	1.23726	174.095	1.57432	174.021	1.73401	174.079	1.99568	174.089	1.67446	174.1	2.43618	173.077	2.00401	174.093	1.85786	174.09	2.71149
94.0396	-0.15981	94.0069	-0.32914	94.0014	-0.17545	93.9961	0.28108	94.0113	-0.1042	94.0374	-0.33632	94.0078	-0.46911	94.0054	-0.15104	94.0181	-1.00091	94.0216	-0.67269	94.0153	-0.4516	94.0094	-1.42991		174.048	1.65766	174.057	1.81448	174.061	1.62817	174.051	1.23729	174.071	1.57462	173.996	1.73401	174.045	1.99557	174.065	1.67442	174.066	2.43612	173.052	2.00435	174.069	1.85733	174.057	2.71146
94.0666	-0.15975	94.0316	-0.32905	94.0271	-0.1754	94.0218	0.28116	94.0359	-0.10405	94.062	-0.33625	94.0326	-0.46898	94.0302	-0.15094	94.0435	-1.00087	94.047	-0.67267	94.0414	-0.45158	94.0349	-1.42995		174.023	1.65766	174.024	1.81446	174.028	1.62813	174.024	1.23722	174.046	1.57495	173.963	1.73385	174.021	1.99553	174.04	1.6743	174.041	2.43613	173.027	2.00461	174.035	1.85693	174.032	2.71141
94.0991	-0.15969	94.0572	-0.32897	94.0516	-0.17534	94.0471	0.28126	94.0607	-0.10397	94.0952	-0.3361	94.0574	-0.46888	94.0555	-0.15087	94.0767	-1.00079	94.0806	-0.67258	94.0654	-0.45154	94.0682	-1.43008		173.999	1.6576	173.999	1.81439	174.002	1.62813	174.001	1.23713	174.012	1.57473	173.938	1.73322	173.995	1.99556	174.006	1.67415	174.016	2.43622	172.994	2.00483	174.011	1.8569	174.007	2.71145
94.124	-0.15964	94.0825	-0.32895	94.077	-0.17527	94.0729	0.28133	94.0864	-0.10397	94.1199	-0.33604	94.0907	-0.46878	94.0796	-0.15082	94.1011	-1.00071	94.1047	-0.6725	94.0984	-0.45144	94.0928	-1.43014		173.973	1.65755	173.974	1.81433	173.978	1.62812	173.967	1.23712	173.987	1.5745	173.913	1.733	173.971	1.99557	173.981	1.67415	173.991	2.43649	172.969	2.00529	173.985	1.85698	173.983	2.71155
94.1485	-0.15958	94.1155	-0.32896	94.1114	-0.17515	94.1051	0.28143	94.12	-0.10389	94.1455	-0.33604	94.116	-0.46869	94.1046	-0.15071	94.1269	-1.00066	94.1306	-0.67239	94.1227	-0.45133	94.1183	-1.43019		173.94	1.65778	173.948	1.81419	173.953	1.62809	173.942	1.23727	173.963	1.57445	173.888	1.73285	173.945	1.99552	173.956	1.67424	173.967	2.43682	172.944	2.00559	173.96	1.85706	173.957	2.71154
94.1736	-0.15954	94.141	-0.32893	94.1363	-0.17506	94.1291	0.28152	94.1445	-0.10379	94.17	-0.33601	94.1397	-0.46861	94.1381	-0.1506	94.1514	-1.00064	94.1555	-0.6723	94.1483	-0.45128	94.1434	-1.43022		173.916	1.65794	173.924	1.81408	173.928	1.62808	173.917	1.23732	173.937	1.57444	173.863	1.73282	173.921	1.99558	173.931	1.67429	173.941	2.43689	172.919	2.00586	173.935	1.85711	173.932	2.71143
94.1992	-0.15954	94.1653	-0.32887	94.1603	-0.17498	94.1557	0.28161	94.1702	-0.10371	94.1953	-0.33594	94.1652	-0.46851	94.1642	-0.15055	94.1765	-1.00063	94.1808	-0.67221	94.1734	-0.45129	94.1676	-1.43026		173.891	1.65799	173.899	1.81409	173.903	1.62805	173.893	1.23724	173.913	1.57435	173.83	1.73303	173.896	1.99567	173.906	1.67421	173.917	2.43695	172.894	2.00622	173.91	1.85716	173.908	2.71139
94.2324	-0.15953	94.1906	-0.32886	94.1852	-0.1749	94.1817	0.28168	94.1952	-0.10361	94.2281	-0.33582	94.1904	-0.46845	94.1888	-0.15052	94.2092	-1.00057	94.2062	-0.67213	94.1991	-0.4513	94.2018	-1.43039		173.866	1.65799	173.874	1.81417	173.878	1.62799	173.868	1.23709	173.888	1.57424	173.806	1.73321	173.862	1.99577	173.881	1.67394	173.883	2.43689	172.861	2.0065	173.885	1.85722	173.874	2.71158
94.2576	-0.15949	94.216	-0.32885	94.2102	-0.17482	94.2058	0.28176	94.2198	-0.1035	94.2538	-0.33575	94.2234	-0.46835	94.2133	-0.15049	94.2353	-1.0005	94.2315	-0.67211	94.2314	-0.45128	94.2264	-1.43048		173.841	1.65779	173.841	1.81434	173.844	1.6278	173.843	1.23703	173.863	1.57413	173.78	1.73312	173.837	1.99574	173.856	1.67376	173.858	2.43682	172.836	2.00673	173.852	1.85731	173.849	2.71165
94.2823	-0.15944	94.2494	-0.32878	94.2432	-0.17474	94.2394	0.28184	94.2531	-0.10341	94.2786	-0.33571	94.2473	-0.46827	94.2384	-0.15041	94.2598	-1.00046	94.265	-0.67211	94.2565	-0.45125	94.2518	-1.43054		173.808	1.65749	173.816	1.81474	173.82	1.62772	173.819	1.23704	173.829	1.57404	173.755	1.73304	173.812	1.99569	173.823	1.67384	173.833	2.43687	172.811	2.00685	173.828	1.85737	173.825	2.71152
94.3073	-0.15937	94.2739	-0.32873	94.2685	-0.17469	94.2644	0.28196	94.2782	-0.10335	94.3028	-0.33567	94.2734	-0.46823	94.2718	-0.15025	94.2851	-1.00043	94.2892	-0.67204	94.2818	-0.45124	94.277	-1.43063		173.782	1.65781	173.791	1.81487	173.794	1.62771	173.784	1.23707	173.803	1.57399	173.73	1.7329	173.787	1.99575	173.798	1.67386	173.808	2.43697	172.785	2.0071	173.803	1.85742	173.799	2.71141
94.3327	-0.1593	94.2993	-0.32868	94.2934	-0.17467	94.2893	0.28215	94.3035	-0.10327	94.3286	-0.33559	94.299	-0.46822	94.2975	-0.15013	94.3101	-1.00037	94.3147	-0.67199	94.3066	-0.45121	94.3021	-1.4307		173.757	1.65905	173.765	1.81485	173.769	1.6277	173.76	1.23707	173.779	1.57398	173.697	1.73281	173.762	1.9959	173.773	1.6737	173.783	2.43694	172.76	2.00744	173.777	1.85745	173.774	2.7115
94.3656	-0.1592	94.3248	-0.32861	94.3195	-0.17466	94.3144	0.28232	94.3283	-0.10318	94.3623	-0.33551	94.3242	-0.46812	94.3214	-0.15007	94.335	-1.0003	94.3398	-0.67196	94.3314	-0.45116	94.3269	-1.43078		173.733	1.65931	173.741	1.81463	173.744	1.62762	173.735	1.23707	173.755	1.5739	173.672	1.73277	173.73	1.99588	173.748	1.67354	173.75	2.43683	172.727	2.00795	173.752	1.85746	173.741	2.71157
94.3899	-0.15913	94.349	-0.32851	94.3441	-0.17465	94.3397	0.2824	94.3531	-0.1031	94.3865	-0.33548	94.3498	-0.46798	94.347	-0.15002	94.3597	-1.00023	94.364	-0.67193	94.357	-0.45113	94.3522	-1.4308		173.707	1.65857	173.708	1.81424	173.711	1.62754	173.71	1.23706	173.729	1.57377	173.647	1.73268	173.705	1.99576	173.723	1.67352	173.725	2.43682	172.703	2.00834	173.719	1.85751	173.716	2.71127
94.4153	-0.159	94.3742	-0.32844	94.3697	-0.17462	94.3722	0.28249	94.3772	-0.10299	94.412	-0.33542	94.3742	-0.46786	94.3716	-0.15	94.3931	-1.00013	94.398	-0.67193	94.3821	-0.45114	94.3856	-1.43085		173.674	1.65811	173.683	1.81419	173.686	1.62748	173.685	1.23695	173.696	1.57378	173.623	1.73263	173.679	1.9958	173.69	1.6736	173.7	2.437	172.678	2.00848	173.693	1.85758	173.691	2.71104
94.4398	-0.15891	94.3993	-0.32838	94.3946	-0.17456	94.3965	0.28257	94.4027	-0.10293	94.4363	-0.33535	94.4073	-0.46779	94.3958	-0.14999	94.4176	-1.00012	94.4226	-0.67198	94.4154	-0.45116	94.4098	-1.43092		173.649	1.65817	173.658	1.81424	173.661	1.62739	173.652	1.23674	173.67	1.57378	173.597	1.73251	173.654	1.99605	173.665	1.67361	173.675	2.43714	172.652	2.00865	173.669	1.85757	173.666	2.71104
94.4651	-0.15887	94.4324	-0.32831	94.4277	-0.17443	94.4213	0.28262	94.4365	-0.10285	94.462	-0.33528	94.4329	-0.46772	94.4217	-0.14992	94.4431	-1.00013	94.449	-0.67199	94.4412	-0.45117	94.4351	-1.431		173.625	1.65811	173.633	1.81429	173.636	1.62728	173.627	1.23662	173.645	1.5736	173.564	1.73236	173.63	1.99608	173.64	1.67355	173.65	2.43719	172.627	2.00896	173.644	1.85756	173.641	2.71114
94.4975	-0.15886	94.4581	-0.32828	94.4523	-0.17435	94.4472	0.28268	94.4606	-0.10277	94.495	-0.33523	94.4575	-0.4676	94.4551	-0.14981	94.468	-1.0001	94.4737	-0.67197	94.4655	-0.45117	94.4596	-1.43108		173.598	1.65804	173.608	1.81425	173.611	1.62726	173.602	1.23653	173.62	1.57349	173.538	1.73237	173.605	1.99599	173.616	1.67348	173.626	2.43709	172.594	2.0093	173.619	1.85765	173.617	2.71121
94.5236	-0.15877	94.482	-0.32825	94.4774	-0.17426	94.4722	0.28269	94.4866	-0.10272	94.52	-0.3352	94.4818	-0.4675	94.4801	-0.14975	94.4936	-0.99998	94.4991	-0.67194	94.4897	-0.45116	94.4849	-1.43115		173.574	1.65798	173.583	1.81416	173.586	1.62734	173.577	1.23646	173.596	1.5736	173.513	1.73256	173.579	1.99599	173.59	1.67346	173.6	2.437	172.569	2.00961	173.594	1.85763	173.591	2.71127
94.5481	-0.15863	94.508	-0.32816	94.5021	-0.17416	94.4966	0.28271	94.5117	-0.10265	94.5457	-0.33513	94.5078	-0.46749	94.5047	-0.14965	94.5268	-0.99988	94.532	-0.67187	94.5151	-0.45115	94.5183	-1.43128		173.541	1.65792	173.558	1.81416	173.561	1.62741	173.552	1.23638	173.571	1.57403	173.489	1.73253	173.547	1.99608	173.565	1.67347	173.567	2.43704	172.545	2.00978	173.569	1.85757	173.558	2.71123
94.5718	-0.15851	94.5325	-0.32807	94.5267	-0.17406	94.522	0.28278	94.5364	-0.10256	94.5703	-0.33503	94.5405	-0.4675	94.5295	-0.14955	94.5515	-0.99984	94.5568	-0.67185	94.5489	-0.45112	94.5436	-1.43141		173.517	1.65787	173.525	1.81445	173.528	1.62742	173.518	1.23615	173.546	1.57421	173.464	1.73243	173.522	1.99589	173.54	1.67335	173.542	2.43732	172.52	2.00992	173.536	1.85749	173.533	2.71121
94.5981	-0.15846	94.5659	-0.32802	94.5601	-0.17397	94.5564	0.28287	94.5694	-0.10242	94.5955	-0.33499	94.5651	-0.46741	94.555	-0.14947	94.5768	-0.9998	94.5822	-0.6719	94.5739	-0.45113	94.5686	-1.43152		173.491	1.6579	173.5	1.81455	173.503	1.62739	173.493	1.23605	173.513	1.57417	173.431	1.73238	173.497	1.99427	173.506	1.67323	173.517	2.43738	172.494	2.01012	173.511	1.85739	173.508	2.71113
94.6312	-0.15842	94.591	-0.32798	94.5848	-0.17391	94.5816	0.28292	94.5938	-0.1023	94.6291	-0.33493	94.5898	-0.46735	94.5882	-0.14937	94.6016	-0.99973	94.6073	-0.67192	94.5988	-0.45116	94.5932	-1.43157		173.467	1.65795	173.475	1.81445	173.478	1.62727	173.468	1.23602	173.488	1.57415	173.406	1.73232	173.472	1.994	173.481	1.67312	173.492	2.43697	172.461	2.01032	173.486	1.85733	173.482	2.71105
94.6562	-0.15835	94.6158	-0.32789	94.6103	-0.17387	94.6057	0.28304	94.6194	-0.10222	94.6533	-0.3349	94.6151	-0.46735	94.6133	-0.14932	94.6261	-0.99963	94.6318	-0.6719	94.624	-0.45117	94.6189	-1.43162		173.441	1.65793	173.449	1.81428	173.454	1.6272	173.443	1.23592	173.463	1.57421	173.381	1.73223	173.446	1.99423	173.457	1.67306	173.467	2.43677	172.437	2.01052	173.462	1.85733	173.458	2.71104
94.6807	-0.15827	94.6405	-0.32778	94.6358	-0.17382	94.6304	0.28323	94.6449	-0.10215	94.679	-0.33487	94.641	-0.4674	94.6391	-0.14928	94.6513	-0.99955	94.664	-0.6719	94.6495	-0.45119	94.6436	-1.43166		173.408	1.65791	173.425	1.81423	173.428	1.62726	173.418	1.23584	173.439	1.57417	173.356	1.73217	173.413	1.99441	173.432	1.67303	173.433	2.43687	172.411	2.01072	173.436	1.85735	173.425	2.71118
94.7065	-0.15822	94.6661	-0.32772	94.6602	-0.17375	94.655	0.28341	94.6694	-0.10205	94.7038	-0.3348	94.6652	-0.46741	94.6636	-0.1492	94.6764	-0.99955	94.6898	-0.67193	94.6754	-0.45126	94.6685	-1.43171		173.383	1.65788	173.392	1.81418	173.395	1.6273	173.393	1.23644	173.414	1.57404	173.331	1.73198	173.388	1.99433	173.407	1.67308	173.409	2.43706	172.386	2.01093	173.403	1.85741	173.399	2.71124
94.7315	-0.15816	94.6912	-0.32769	94.6859	-0.17367	94.6889	0.28349	94.6941	-0.10194	94.7292	-0.33469	94.691	-0.4673	94.6886	-0.14908	94.7101	-0.99952	94.7146	-0.67196	94.7014	-0.45133	94.702	-1.4318		173.358	1.65793	173.368	1.81419	173.37	1.6273	173.367	1.23718	173.38	1.57396	173.297	1.73183	173.364	1.99413	173.374	1.67305	173.384	2.43714	172.362	2.01108	173.378	1.85744	173.374	2.71124
94.7651	-0.15804	94.7162	-0.32768	94.7098	-0.17359	94.7144	0.28351	94.7196	-0.10185	94.7622	-0.33457	94.7243	-0.46715	94.7136	-0.149	94.734	-0.99943	94.7405	-0.67198	94.7334	-0.45129	94.7268	-1.43189		173.333	1.65801	173.342	1.81435	173.345	1.62728	173.335	1.23723	173.354	1.57395	173.273	1.7318	173.338	1.99404	173.348	1.67296	173.359	2.43723	172.328	2.01116	173.352	1.85737	173.349	2.71118
94.79	-0.15791	94.7489	-0.32761	94.7444	-0.17351	94.7396	0.28352	94.7535	-0.10177	94.7876	-0.33454	94.7495	-0.4671	94.7396	-0.14892	94.7597	-0.99932	94.7646	-0.67198	94.758	-0.45124	94.752	-1.43197		173.308	1.65798	173.316	1.81452	173.32	1.6273	173.309	1.23716	173.331	1.57386	173.248	1.73175	173.313	1.99408	173.324	1.67285	173.334	2.43732	172.303	2.01126	173.328	1.85725	173.325	2.7112
94.8152	-0.15779	94.7738	-0.32757	94.7698	-0.17341	94.7648	0.28356	94.7786	-0.10171	94.8124	-0.33452	94.775	-0.46705	94.7721	-0.14879	94.784	-0.99924	94.7982	-0.67197	94.7835	-0.45126	94.7771	-1.43206		173.284	1.65793	173.292	1.81448	173.295	1.62725	173.285	1.2372	173.306	1.57374	173.222	1.73161	173.288	1.99418	173.299	1.6728	173.308	2.4374	172.279	2.0113	173.303	1.85726	173.301	2.71117
94.8395	-0.1577	94.8	-0.32756	94.794	-0.17329	94.7891	0.28366	94.8032	-0.10163	94.8377	-0.33448	94.7993	-0.46697	94.7976	-0.14869	94.8097	-0.99921	94.8232	-0.67192	94.8093	-0.45133	94.8023	-1.43217		173.259	1.65794	173.267	1.81422	173.27	1.62709	173.26	1.23717	173.28	1.57358	173.197	1.73151	173.263	1.99337	173.274	1.67278	173.284	2.43741	172.253	2.01138	173.278	1.85737	173.275	2.71114
94.865	-0.15764	94.8248	-0.32756	94.8178	-0.17318	94.8136	0.28378	94.8276	-0.10153	94.8627	-0.33441	94.8234	-0.4669	94.8224	-0.14863	94.8434	-0.99916	94.848	-0.67184	94.8336	-0.45135	94.8352	-1.43227		173.225	1.65798	173.242	1.81407	173.245	1.62689	173.235	1.23712	173.255	1.57345	173.165	1.73142	173.229	1.99215	173.249	1.67281	173.251	2.43742	172.228	2.0115	173.254	1.85741	173.242	2.71121
94.8987	-0.15758	94.8494	-0.32748	94.8437	-0.17315	94.8388	0.28389	94.853	-0.10146	94.8955	-0.33426	94.857	-0.4668	94.8475	-0.14857	94.8676	-0.99909	94.8737	-0.67182	94.8662	-0.45137	94.8604	-1.43231		173.2	1.65791	173.209	1.81408	173.212	1.6269	173.202	1.23724	173.23	1.57338	173.14	1.73137	173.204	1.99199	173.224	1.67273	173.226	2.43737	172.194	2.0118	173.22	1.85731	173.217	2.71122
94.9233	-0.15753	94.8826	-0.32739	94.8772	-0.17309	94.8725	0.28401	94.8865	-0.10132	94.9209	-0.33416	94.8825	-0.46676	94.8723	-0.14851	94.8933	-0.99902	94.8993	-0.67185	94.8907	-0.4514	94.8855	-1.43238		173.175	1.658	173.184	1.81424	173.187	1.62685	173.177	1.23745	173.198	1.57335	173.114	1.73134	173.18	1.99242	173.191	1.67263	173.201	2.43731	172.169	2.01214	173.195	1.8572	173.192	2.71115
94.948	-0.15746	94.9074	-0.32734	94.9026	-0.17305	94.8974	0.28407	94.9113	-0.1012	94.946	-0.33411	94.9078	-0.46674	94.9054	-0.14847	94.9182	-0.999	94.9326	-0.67188	94.9167	-0.45151	94.9108	-1.43248		173.15	1.65814	173.159	1.81443	173.162	1.6263	173.152	1.23745	173.173	1.57331	173.089	1.73129	173.155	1.99251	173.165	1.67259	173.175	2.43739	172.145	2.01226	173.17	1.8571	173.167	2.71116
94.9734	-0.1574	94.9326	-0.32732	94.9282	-0.173	94.9227	0.28411	94.936	-0.10109	94.9793	-0.33409	94.9327	-0.46668	94.9306	-0.14842	94.9431	-0.99897	94.9578	-0.67186	94.942	-0.45166	94.9356	-1.43258		173.125	1.65819	173.133	1.81441	173.137	1.62599	173.127	1.23733	173.148	1.5733	173.064	1.73117	173.129	1.9924	173.141	1.6726	173.15	2.43753	172.12	2.01228	173.146	1.85698	173.142	2.71126
94.9986	-0.15733	94.9582	-0.32728	94.9528	-0.1729	94.9482	0.28415	94.9613	-0.101	95.0042	-0.33403	94.9578	-0.46661	94.956	-0.14834	94.9685	-0.99891	94.9836	-0.67181	94.9665	-0.45179	94.9606	-1.43264		173.091	1.65821	173.109	1.81414	173.112	1.62596	173.102	1.23721	173.122	1.57328	173.032	1.73112	173.096	1.99244	173.116	1.67253	173.117	2.43754	172.095	2.01236	173.12	1.85682	173.109	2.71131
95.0319	-0.15726	94.9833	-0.3272	94.9767	-0.17277	94.9728	0.28422	94.9864	-0.10095	95.0288	-0.3339	94.9822	-0.46656	94.9802	-0.14823	94.9929	-0.99883	95.0074	-0.67174	94.9922	-0.45183	94.9855	-1.43267		173.067	1.65822	173.076	1.814	173.079	1.62606	173.077	1.23711	173.097	1.57329	173.007	1.73108	173.071	1.99254	173.091	1.67239	173.092	2.43747	172.061	2.01247	173.087	1.85674	173.084	2.71131
95.0569	-0.15721	95.0074	-0.3271	95.0017	-0.17268	95.0052	0.28431	95.0115	-0.10091	95.0538	-0.33384	95.0074	-0.46651	95.0055	-0.14818	95.0261	-0.99878	95.0323	-0.67173	95.0165	-0.45184	95.0187	-1.43273		173.042	1.65818	173.051	1.81405	173.054	1.6261	173.052	1.23676	173.064	1.5732	172.982	1.73104	173.047	1.99251	173.057	1.6723	173.067	2.43747	172.037	2.01252	173.062	1.85684	173.059	2.71147
95.0821	-0.15714	95.0328	-0.32701	95.0264	-0.17264	95.0298	0.28439	95.0361	-0.10083	95.0793	-0.33375	95.0399	-0.46644	95.0303	-0.14813	95.0509	-0.99873	95.0653	-0.67173	95.0502	-0.45183	95.0439	-1.43281		173.017	1.65814	173.026	1.81408	173.029	1.62617	173.019	1.23636	173.039	1.57314	172.957	1.73099	173.023	1.99246	173.032	1.67223	173.042	2.43737	172.012	2.01258	173.037	1.85691	173.034	2.71151
95.1067	-0.15703	95.0663	-0.32688	95.0604	-0.17258	95.0556	0.28443	95.0697	-0.10074	95.1125	-0.33361	95.0663	-0.4664	95.0559	-0.14806	95.0765	-0.99865	95.0907	-0.6717	95.0755	-0.45183	95.0687	-1.43293		172.992	1.65827	173	1.81397	173.004	1.6262	172.994	1.23627	173.014	1.57312	172.932	1.73088	172.998	1.99238	173.007	1.67217	173.018	2.43717	171.987	2.01284	173.012	1.85691	173.009	2.71146
95.1313	-0.15688	95.0905	-0.32678	95.0857	-0.17254	95.0807	0.28445	95.095	-0.1007	95.1374	-0.33356	95.091	-0.46636	95.0887	-0.14791	95.1016	-0.99858	95.1158	-0.67174	95.1006	-0.45182	95.0939	-1.43306		172.959	1.65838	172.976	1.81384	172.979	1.62621	172.968	1.23626	172.99	1.57315	172.899	1.73076	172.972	1.99238	172.982	1.67215	172.993	2.4371	171.962	2.01322	172.988	1.85697	172.984	2.71113
95.157	-0.15677	95.116	-0.32668	95.1103	-0.17246	95.1054	0.28452	95.1196	-0.10066	95.1623	-0.33353	95.1164	-0.46632	95.1138	-0.14783	95.1268	-0.99852	95.1416	-0.6718	95.1254	-0.45179	95.1187	-1.43318		172.934	1.65841	172.951	1.81374	172.954	1.62628	172.943	1.23618	172.964	1.57327	172.873	1.73065	172.947	1.99242	172.958	1.6721	172.968	2.43711	171.937	2.01342	172.962	1.85701	172.959	2.71094
95.1818	-0.15672	95.1418	-0.32659	95.1357	-0.17236	95.1302	0.28464	95.1437	-0.10058	95.1878	-0.33347	95.1407	-0.46621	95.1395	-0.1478	95.16	-0.99844	95.1663	-0.67184	95.1501	-0.45177	95.1521	-1.43333		172.908	1.65843	172.925	1.81373	172.929	1.62629	172.917	1.23604	172.94	1.57341	172.848	1.73052	172.914	1.99247	172.932	1.67207	172.934	2.43719	171.912	2.0135	172.937	1.85695	172.926	2.71089
95.2154	-0.15661	95.1665	-0.3265	95.1604	-0.17226	95.1555	0.28471	95.1697	-0.10051	95.2123	-0.33334	95.1732	-0.46611	95.1643	-0.14777	95.1841	-0.99839	95.1984	-0.67183	95.1828	-0.45176	95.1777	-1.43346		172.883	1.6585	172.892	1.81382	172.896	1.62622	172.885	1.23575	172.915	1.5735	172.815	1.73049	172.89	1.99246	172.907	1.67208	172.91	2.43718	171.879	2.01357	172.904	1.85677	172.901	2.7112
95.2397	-0.15652	95.1996	-0.32635	95.1932	-0.17216	95.1893	0.2848	95.2032	-0.10038	95.2459	-0.33318	95.1985	-0.4661	95.1898	-0.14771	95.2102	-0.99838	95.2239	-0.67177	95.208	-0.45174	95.2024	-1.43358		172.859	1.65858	172.868	1.81393	172.872	1.62613	172.86	1.2357	172.881	1.57347	172.79	1.73046	172.865	1.9925	172.874	1.67207	172.885	2.4371	171.854	2.01373	172.879	1.85671	172.876	2.71132
95.265	-0.1565	95.2251	-0.32626	95.2186	-0.17215	95.2143	0.28483	95.2282	-0.10027	95.2712	-0.33313	95.2241	-0.4661	95.2223	-0.14758	95.2351	-0.99834	95.2483	-0.67173	95.233	-0.45175	95.2281	-1.4337		172.826	1.65872	172.843	1.81395	172.846	1.62613	172.835	1.23577	172.856	1.57341	172.765	1.73036	172.84	1.99253	172.849	1.67196	172.859	2.43707	171.829	2.01393	172.854	1.85667	172.851	2.71132
95.2893	-0.15645	95.2495	-0.3262	95.2445	-0.17214	95.2389	0.28489	95.2528	-0.10014	95.2959	-0.33311	95.2499	-0.46605	95.2472	-0.14751	95.2596	-0.99828	95.2737	-0.67172	95.2587	-0.4518	95.2526	-1.43378		172.801	1.65869	172.817	1.81386	172.821	1.62616	172.81	1.23583	172.831	1.57327	172.739	1.73035	172.814	1.99229	172.824	1.67178	172.834	2.43713	171.804	2.01423	172.829	1.85656	172.826	2.71133
95.3134	-0.15633	95.2754	-0.32617	95.2696	-0.1721	95.2632	0.28498	95.2777	-0.10004	95.3212	-0.33306	95.2741	-0.46597	95.2729	-0.14742	95.285	-0.99824	95.2991	-0.67172	95.2835	-0.45182	95.2775	-1.43382		172.776	1.6586	172.793	1.81374	172.796	1.62619	172.785	1.2359	172.805	1.57301	172.714	1.73039	172.781	1.9917	172.799	1.67172	172.8	2.43717	171.78	2.01445	172.804	1.85643	172.793	2.71135
95.3458	-0.15618	95.2999	-0.32615	95.2944	-0.17202	95.2894	0.28511	95.3028	-0.09999	95.3459	-0.33298	95.2994	-0.46593	95.2976	-0.14731	95.3102	-0.99822	95.3311	-0.67167	95.3076	-0.45185	95.3022	-1.43388		172.751	1.65853	172.76	1.81359	172.762	1.6262	172.76	1.23591	172.781	1.57285	172.682	1.73038	172.756	1.99158	172.774	1.67177	172.776	2.4371	171.746	2.01451	172.771	1.85642	172.768	2.71137
95.3709	-0.15615	95.3248	-0.32613	95.319	-0.17191	95.3224	0.28526	95.3287	-0.09996	95.3791	-0.33291	95.325	-0.46589	95.3231	-0.14724	95.3433	-0.99815	95.3558	-0.67161	95.3337	-0.4518	95.3356	-1.43401		172.726	1.6586	172.734	1.81369	172.738	1.62624	172.735	1.23586	172.747	1.57297	172.656	1.73024	172.731	1.99148	172.741	1.6718	172.751	2.43706	171.721	2.01458	172.746	1.85645	172.743	2.71146
95.3969	-0.15615	95.3498	-0.3261	95.3443	-0.17179	95.3467	0.28535	95.353	-0.0999	95.4049	-0.33285	95.3572	-0.46576	95.3474	-0.14718	95.3683	-0.99808	95.3816	-0.67155	95.3663	-0.45169	95.3601	-1.43412		172.693	1.65862	172.709	1.81407	172.712	1.62627	172.702	1.23592	172.723	1.5732	172.631	1.73006	172.706	1.99132	172.716	1.67166	172.726	2.43717	171.696	2.0147	172.721	1.85641	172.718	2.7115
95.421	-0.15609	95.3831	-0.32607	95.3775	-0.17169	95.3727	0.28539	95.386	-0.09973	95.4295	-0.33276	95.3817	-0.46565	95.3727	-0.14712	95.3928	-0.99801	95.4073	-0.67153	95.3909	-0.4516	95.3854	-1.43422		172.668	1.65858	172.685	1.81427	172.687	1.62628	172.678	1.23599	172.698	1.5732	172.607	1.73004	172.682	1.99114	172.692	1.67152	172.701	2.4372	171.671	2.01473	172.696	1.85642	172.693	2.71146
95.4466	-0.15599	95.4075	-0.32605	95.402	-0.17163	95.3972	0.28542	95.4104	-0.09962	95.4539	-0.33265	95.4074	-0.46557	95.406	-0.14706	95.4181	-0.99795	95.4326	-0.67151	95.4157	-0.45156	95.4109	-1.4343		172.642	1.65861	172.66	1.81422	172.662	1.62627	172.652	1.23595	172.673	1.57307	172.583	1.7302	172.648	1.99109	172.667	1.67145	172.668	2.43717	171.646	2.01468	172.671	1.85646	172.66	2.7114
95.4801	-0.15591	95.433	-0.32605	95.4275	-0.17156	95.422	0.28548	95.4361	-0.0996	95.4795	-0.33257	95.4317	-0.46554	95.4316	-0.14701	95.4435	-0.99789	95.4656	-0.67145	95.4423	-0.45157	95.4358	-1.43437		172.618	1.6587	172.626	1.81371	172.63	1.62623	172.627	1.23589	172.648	1.57312	172.548	1.73024	172.623	1.99103	172.641	1.67144	172.643	2.43712	171.613	2.01476	172.637	1.85654	172.634	2.71136
95.5048	-0.15591	95.4574	-0.32602	95.4526	-0.17154	95.4478	0.28551	95.4612	-0.09956	95.5123	-0.33249	95.4575	-0.46554	95.456	-0.14694	95.4766	-0.99778	95.4919	-0.67137	95.4673	-0.45158	95.4696	-1.4345		172.592	1.65876	172.601	1.81325	172.604	1.62613	172.602	1.23575	172.615	1.57327	172.523	1.73012	172.597	1.99094	172.607	1.67139	172.618	2.4371	171.588	2.01496	172.613	1.85647	172.609	2.7114
95.5304	-0.15588	95.4828	-0.32596	95.478	-0.1715	95.4731	0.2856	95.4859	-0.09946	95.5382	-0.33241	95.4911	-0.46552	95.4816	-0.14685	95.5012	-0.9977	95.516	-0.67132	95.4995	-0.45152	95.4939	-1.43463		172.559	1.65878	172.577	1.81318	172.579	1.62603	172.569	1.23562	172.59	1.5733	172.499	1.73001	172.573	1.99084	172.583	1.6713	172.592	2.43711	171.563	2.01505	172.588	1.85608	172.585	2.7115
95.5557	-0.15579	95.5164	-0.32583	95.5109	-0.17141	95.506	0.28573	95.5194	-0.09931	95.5624	-0.33236	95.5164	-0.46544	95.506	-0.14678	95.5269	-0.99758	95.5416	-0.67124	95.5253	-0.45151	95.5186	-1.43469		172.534	1.65875	172.551	1.81323	172.554	1.62597	172.545	1.23559	172.565	1.57337	172.473	1.72996	172.547	1.99081	172.558	1.67118	172.567	2.43714	171.537	2.01501	172.563	1.85578	172.559	2.71144
95.5807	-0.15567	95.5411	-0.32573	95.5355	-0.17135	95.5309	0.28583	95.5447	-0.0992	95.5877	-0.33233	95.5413	-0.46536	95.5395	-0.14667	95.5516	-0.99748	95.5668	-0.67112	95.5502	-0.45148	95.5438	-1.43474		172.509	1.65874	172.526	1.81359	172.529	1.6259	172.52	1.23551	172.541	1.57344	172.449	1.72985	172.522	1.99078	172.532	1.67108	172.542	2.43712	171.513	2.01495	172.538	1.85575	172.535	2.71046
95.6143	-0.15557	95.5666	-0.32564	95.5605	-0.17132	95.5556	0.28592	95.57	-0.09911	95.6129	-0.33228	95.5666	-0.4653	95.5648	-0.14662	95.5768	-0.99746	95.5993	-0.67104	95.5741	-0.45141	95.5688	-1.43485		172.485	1.65871	172.502	1.81393	172.504	1.62583	172.495	1.23537	172.516	1.57338	172.415	1.72975	172.496	1.99075	172.508	1.67102	172.518	2.43712	171.48	2.01493	172.512	1.85579	172.51	2.70994
95.6398	-0.15556	95.5913	-0.32553	95.585	-0.1713	95.5807	0.28599	95.5948	-0.09903	95.6461	-0.33216	95.5904	-0.46529	95.5891	-0.14659	95.6101	-0.99745	95.6244	-0.67102	95.5984	-0.45133	95.6025	-1.43503		172.459	1.65875	172.477	1.8137	172.48	1.62575	172.47	1.2353	172.49	1.57329	172.391	1.72974	172.464	1.99076	172.483	1.67086	172.485	2.43711	171.455	2.01511	172.488	1.85577	172.477	2.71022
95.6661	-0.15557	95.6163	-0.32545	95.6107	-0.17123	95.6055	0.28599	95.6197	-0.09899	95.6709	-0.33207	95.6236	-0.46521	95.6143	-0.14656	95.6348	-0.99734	95.6497	-0.67099	95.6324	-0.45131	95.6275	-1.43517		172.426	1.65888	172.444	1.81332	172.446	1.62574	172.444	1.23529	172.465	1.57315	172.365	1.72966	172.44	1.99084	172.458	1.6706	172.46	2.43705	171.43	2.01536	172.455	1.8557	172.452	2.71073
95.6902	-0.15552	95.65	-0.32533	95.6444	-0.17113	95.639	0.28605	95.6531	-0.09888	95.6958	-0.332	95.6491	-0.4651	95.6392	-0.14651	95.6599	-0.99722	95.6747	-0.67097	95.6583	-0.45135	95.652	-1.43527		172.401	1.6589	172.419	1.81329	172.421	1.62581	172.419	1.23524	172.431	1.57284	172.341	1.72949	172.415	1.99087	172.424	1.67051	172.435	2.43701	171.405	2.0154	172.43	1.85569	172.426	2.71079
95.715	-0.15544	95.674	-0.32525	95.6683	-0.17105	95.6635	0.28613	95.6777	-0.09874	95.7212	-0.33192	95.6744	-0.46505	95.6729	-0.14636	95.6849	-0.99711	95.6996	-0.67094	95.6839	-0.45137	95.6773	-1.43537		172.377	1.65885	172.394	1.8133	172.396	1.62581	172.386	1.23499	172.407	1.57268	172.315	1.72927	172.389	1.99088	172.4	1.67047	172.41	2.43705	171.38	2.01539	172.405	1.85569	172.402	2.71081
95.7476	-0.15535	95.6997	-0.32519	95.6934	-0.17091	95.6893	0.28617	95.703	-0.09862	95.7459	-0.33186	95.7006	-0.46503	95.6971	-0.14623	95.7102	-0.99705	95.7332	-0.67091	95.7078	-0.45134	95.7014	-1.43546		172.352	1.65885	172.369	1.81336	172.371	1.62578	172.362	1.23477	172.382	1.57261	172.282	1.72917	172.364	1.99093	172.374	1.67041	172.385	2.43704	171.346	2.01536	172.38	1.85562	172.376	2.71082
95.7725	-0.1553	95.7254	-0.32511	95.7188	-0.17078	95.7146	0.28617	95.727	-0.09858	95.7792	-0.33178	95.7246	-0.46499	95.7226	-0.14613	95.7348	-0.997	95.7588	-0.67089	95.7326	-0.45125	95.7282	-1.43556		172.326	1.65889	172.343	1.81349	172.347	1.62579	172.336	1.23455	172.356	1.57256	172.257	1.72913	172.331	1.99103	172.35	1.67037	172.351	2.43692	171.321	2.01539	172.354	1.85531	172.343	2.71071
95.7978	-0.15529	95.7501	-0.32502	95.7437	-0.1707	95.7398	0.28621	95.7532	-0.09859	95.8044	-0.3317	95.7496	-0.46489	95.7476	-0.14607	95.7603	-0.99697	95.7833	-0.67086	95.7573	-0.45119	95.7525	-1.43566		172.293	1.65895	172.31	1.8136	172.313	1.62588	172.311	1.23441	172.332	1.57257	172.232	1.72908	172.306	1.99116	172.325	1.67032	172.327	2.43682	171.297	2.01558	172.321	1.85512	172.318	2.7106
95.8227	-0.15537	95.7746	-0.32491	95.7686	-0.17065	95.7725	0.28634	95.7786	-0.09858	95.8294	-0.33165	95.7747	-0.46485	95.7737	-0.14604	95.7931	-0.99688	95.8083	-0.67083	95.7829	-0.45119	95.786	-1.43578		172.268	1.65905	172.285	1.81349	172.288	1.6258	172.286	1.23456	172.298	1.5727	172.207	1.729	172.282	1.99129	172.292	1.67022	172.302	2.43682	171.272	2.01582	172.297	1.85522	172.293	2.71046
95.8483	-0.15542	95.7997	-0.32478	95.7935	-0.17058	95.7978	0.28643	95.8035	-0.0985	95.8542	-0.33162	95.8079	-0.46483	95.7978	-0.14604	95.8183	-0.99678	95.8325	-0.67074	95.8165	-0.45117	95.8101	-1.43587		172.244	1.65912	172.26	1.81308	172.263	1.62561	172.252	1.2346	172.272	1.57277	172.182	1.72892	172.258	1.99132	172.266	1.67011	172.276	2.43673	171.246	2.01585	172.271	1.8553	172.268	2.71035
95.881	-0.15535	95.8331	-0.32471	95.8268	-0.17047	95.824	0.28646	95.8364	-0.09842	95.8795	-0.33156	95.8322	-0.46475	95.8229	-0.14598	95.8435	-0.9967	95.8574	-0.67067	95.8412	-0.45112	95.8357	-1.43596		172.218	1.65919	172.236	1.81264	172.238	1.62546	172.228	1.2344	172.249	1.57274	172.149	1.72897	172.231	1.99133	172.241	1.67007	172.251	2.43662	171.213	2.01579	172.246	1.85519	172.243	2.71033
95.9064	-0.15531	95.8588	-0.32469	95.8523	-0.17042	95.8479	0.28652	95.8618	-0.09837	95.9127	-0.33143	95.8575	-0.46462	95.8561	-0.14584	95.8689	-0.99663	95.8829	-0.67062	95.8675	-0.4511	95.8616	-1.43607		172.194	1.65919	172.21	1.81275	172.214	1.62535	172.203	1.23429	172.223	1.57264	172.124	1.72893	172.207	1.9913	172.216	1.67	172.226	2.43658	171.188	2.01587	172.221	1.85496	172.218	2.71039
95.9313	-0.15528	95.8832	-0.32466	95.8776	-0.17036	95.8725	0.28661	95.8864	-0.09829	95.9376	-0.33133	95.8825	-0.46456	95.8814	-0.14573	95.8928	-0.99653	95.9162	-0.67059	95.892	-0.45107	95.8864	-1.43616		172.16	1.65918	172.185	1.81294	172.188	1.62523	172.178	1.23442	172.199	1.57245	172.099	1.7288	172.181	1.99131	172.192	1.66987	172.202	2.43662	171.163	2.01603	172.196	1.85498	172.194	2.71046
95.9565	-0.15525	95.9085	-0.32462	95.9022	-0.17026	95.8975	0.28669	95.9114	-0.09818	95.963	-0.33124	95.9081	-0.46456	95.9056	-0.14569	95.9272	-0.99645	95.9411	-0.67057	95.9168	-0.45099	95.9193	-1.43628		172.135	1.65916	172.16	1.813	172.163	1.62522	172.152	1.23442	172.173	1.57235	172.074	1.72871	172.149	1.99133	172.166	1.66982	172.168	2.43662	171.138	2.01621	172.172	1.85515	172.16	2.71041
95.9817	-0.15519	95.9331	-0.32462	95.9277	-0.17011	95.9241	0.28672	95.9366	-0.09812	95.9884	-0.33117	95.9417	-0.4646	95.9308	-0.14561	95.9521	-0.99641	95.966	-0.6705	95.9494	-0.45093	95.9443	-1.43639		172.11	1.65922	172.127	1.81303	172.13	1.62526	172.12	1.23418	172.149	1.57234	172.049	1.7288	172.125	1.99127	172.141	1.67009	172.143	2.43654	171.114	2.01625	172.139	1.85523	172.136	2.71029
96.0144	-0.15511	95.9671	-0.32463	95.9613	-0.16996	95.957	0.28675	95.9693	-0.09805	96.0131	-0.33115	95.968	-0.46463	95.9565	-0.14554	95.9767	-0.99633	95.9914	-0.67041	95.9752	-0.45093	95.9694	-1.43649		172.085	1.65928	172.102	1.81309	172.105	1.62518	172.094	1.23412	172.115	1.57235	172.016	1.72892	172.099	1.991	172.108	1.67015	172.118	2.43647	171.08	2.01624	172.113	1.85519	172.111	2.71023
96.0398	-0.15505	95.9919	-0.32459	95.9867	-0.16993	95.9815	0.28679	95.9943	-0.09799	96.0463	-0.33113	95.9919	-0.46453	95.99	-0.14546	96.0015	-0.99625	96.0159	-0.67031	95.9997	-0.45096	95.9935	-1.43658		172.06	1.6593	172.077	1.81307	172.08	1.62511	172.069	1.23448	172.09	1.57228	171.991	1.72891	172.074	1.99053	172.083	1.66963	172.093	2.43657	171.055	2.0163	172.088	1.85511	172.086	2.71032
96.0653	-0.155	96.0171	-0.32452	96.0112	-0.16986	96.0068	0.28685	96.0193	-0.0979	96.071	-0.33112	96.0158	-0.46439	96.0151	-0.14542	96.0274	-0.99618	96.0487	-0.67019	96.0246	-0.45098	96.019	-1.43667		172.027	1.65921	172.052	1.81299	172.056	1.62504	172.044	1.23464	172.065	1.57217	171.965	1.72883	172.048	1.98997	172.058	1.66929	172.069	2.43654	171.03	2.0162	172.064	1.85506	172.06	2.71052
96.0892	-0.15493	96.0426	-0.32448	96.0365	-0.16974	96.0308	0.28691	96.0446	-0.09787	96.0963	-0.33102	96.0405	-0.46433	96.0397	-0.14538	96.0523	-0.99614	96.0736	-0.67009	96.0502	-0.451	96.0443	-1.4368		172.002	1.65915	172.027	1.81285	172.03	1.62499	172.02	1.23461	172.041	1.5721	171.94	1.72868	172.015	1.98988	172.033	1.66926	172.035	2.43639	171.005	2.01609	172.039	1.85502	172.027	2.71048
96.1146	-0.15489	96.067	-0.32448	96.0618	-0.16966	96.056	0.28692	96.07	-0.09785	96.1213	-0.33092	96.066	-0.46433	96.0647	-0.14531	96.0768	-0.9961	96.0984	-0.67004	96.0757	-0.451	96.0685	-1.437		171.977	1.65927	171.994	1.81266	171.997	1.62507	171.994	1.23453	172.016	1.57213	171.916	1.7285	171.991	1.99003	172.008	1.66937	172.01	2.43627	170.98	2.01609	172.005	1.85493	172.002	2.7103
96.1484	-0.15488	96.0923	-0.32443	96.0874	-0.16961	96.0899	0.2869	96.0951	-0.09781	96.1461	-0.33084	96.091	-0.46433	96.0894	-0.14524	96.1102	-0.99602	96.1238	-0.67002	96.1006	-0.45103	96.1022	-1.43723		171.952	1.65952	171.969	1.81266	171.972	1.62505	171.97	1.23442	171.982	1.57208	171.882	1.7284	171.965	1.98995	171.975	1.66942	171.985	2.43632	170.947	2.0162	171.98	1.85479	171.977	2.71026
96.1726	-0.15486	96.1173	-0.32435	96.1115	-0.16953	96.1151	0.28692	96.1195	-0.0977	96.1794	-0.33072	96.1254	-0.46433	96.1136	-0.14521	96.1344	-0.99595	96.1492	-0.66998	96.1331	-0.45105	96.1272	-1.43737		171.927	1.65991	171.944	1.81283	171.947	1.62483	171.937	1.23439	171.956	1.57193	171.857	1.72836	171.941	1.98971	171.95	1.6689	171.959	2.4364	170.922	2.01626	171.955	1.85471	171.953	2.71026
96.1984	-0.15485	96.1504	-0.32423	96.1447	-0.16942	96.1394	0.28698	96.1534	-0.09755	96.2045	-0.33066	96.1497	-0.46429	96.1397	-0.14517	96.16	-0.99589	96.1819	-0.66988	96.1582	-0.45105	96.1528	-1.4375		171.894	1.6602	171.918	1.81292	171.922	1.62477	171.912	1.23438	171.932	1.57182	171.832	1.72835	171.914	1.98954	171.925	1.66791	171.935	2.43638	170.897	2.01616	171.93	1.85463	171.927	2.71019
96.223	-0.15483	96.1749	-0.32413	96.1705	-0.16938	96.1637	0.28705	96.1778	-0.09746	96.2294	-0.33064	96.1748	-0.46427	96.1731	-0.14506	96.1853	-0.99584	96.2063	-0.66982	96.1831	-0.45106	96.1784	-1.43763		171.87	1.66029	171.894	1.8129	171.896	1.62493	171.887	1.23433	171.907	1.57173	171.808	1.72833	171.89	1.98951	171.9	1.66788	171.909	2.4363	170.872	2.01611	171.905	1.85458	171.902	2.71016
96.2477	-0.15479	96.2001	-0.32402	96.1944	-0.16935	96.19	0.28709	96.2029	-0.09737	96.2545	-0.3306	96.2006	-0.46426	96.1975	-0.14496	96.21	-0.99581	96.2322	-0.66977	96.2083	-0.45108	96.2025	-1.43772		171.844	1.66031	171.869	1.81288	171.872	1.62498	171.862	1.23424	171.882	1.57161	171.782	1.72832	171.865	1.9895	171.875	1.66798	171.885	2.43627	170.847	2.01615	171.88	1.85448	171.877	2.71018
96.2815	-0.15479	96.2253	-0.32395	96.2196	-0.16925	96.2148	0.28713	96.2283	-0.09726	96.2796	-0.33054	96.225	-0.46426	96.2233	-0.14488	96.2431	-0.99578	96.2576	-0.66969	96.2333	-0.45108	96.2364	-1.43784		171.819	1.66032	171.844	1.81286	171.847	1.62485	171.837	1.23412	171.858	1.57159	171.749	1.72829	171.832	1.98943	171.85	1.66825	171.851	2.4363	170.814	2.01622	171.856	1.85439	171.844	2.7102
96.3068	-0.15477	96.2506	-0.32391	96.2444	-0.1692	96.2398	0.2872	96.2533	-0.09718	96.3133	-0.33048	96.2588	-0.46422	96.2479	-0.14482	96.2682	-0.99572	96.2837	-0.66962	96.2665	-0.45105	96.2609	-1.43795		171.794	1.66015	171.811	1.8127	171.814	1.62473	171.803	1.2339	171.833	1.57164	171.724	1.7283	171.807	1.98943	171.825	1.6684	171.827	2.4362	170.789	2.01624	171.822	1.8544	171.819	2.71019
96.3322	-0.15473	96.2838	-0.32382	96.278	-0.16917	96.2734	0.2873	96.2862	-0.09709	96.3377	-0.33041	96.2833	-0.46414	96.2731	-0.14478	96.2936	-0.99566	96.3155	-0.66952	96.2919	-0.45102	96.2859	-1.43807		171.761	1.66021	171.786	1.81256	171.789	1.6247	171.778	1.23371	171.799	1.5717	171.699	1.72822	171.782	1.9895	171.791	1.66843	171.802	2.43613	170.764	2.01634	171.797	1.8544	171.793	2.71022
96.357	-0.15472	96.3084	-0.32376	96.3025	-0.1691	96.2979	0.28739	96.3114	-0.09701	96.3634	-0.33034	96.3079	-0.46402	96.3061	-0.14474	96.3184	-0.9956	96.3414	-0.66948	96.3157	-0.45104	96.3114	-1.43821		171.736	1.66042	171.761	1.81261	171.763	1.62472	171.754	1.23356	171.775	1.57176	171.674	1.72804	171.757	1.98953	171.766	1.66843	171.777	2.43617	170.738	2.0164	171.772	1.8543	171.769	2.71025
96.3826	-0.15468	96.3337	-0.32373	96.3275	-0.16905	96.3227	0.28754	96.3359	-0.09687	96.3878	-0.33032	96.3329	-0.46392	96.3317	-0.14471	96.3442	-0.99557	96.3663	-0.66939	96.3411	-0.45107	96.3364	-1.43836		171.712	1.66062	171.736	1.81267	171.739	1.62481	171.729	1.23346	171.75	1.57179	171.649	1.72765	171.733	1.98955	171.742	1.66839	171.752	2.43622	170.714	2.01643	171.747	1.85417	171.744	2.71014
96.4148	-0.15454	96.3589	-0.32369	96.3523	-0.16906	96.3483	0.28765	96.3611	-0.09676	96.4129	-0.33031	96.3577	-0.46388	96.3568	-0.14467	96.3695	-0.99553	96.3919	-0.6693	96.3666	-0.45109	96.3615	-1.4385		171.687	1.66082	171.71	1.81267	171.714	1.62486	171.704	1.23335	171.725	1.57172	171.616	1.7276	171.699	1.98953	171.717	1.66826	171.719	2.43614	170.681	2.01661	171.723	1.85412	171.711	2.70992
96.4398	-0.15441	96.3835	-0.32362	96.3777	-0.16904	96.3736	0.2877	96.3859	-0.09669	96.4461	-0.33024	96.3828	-0.46387	96.3818	-0.14462	96.3939	-0.99548	96.4162	-0.66928	96.3916	-0.45106	96.386	-1.43866		171.661	1.66091	171.678	1.81262	171.681	1.62467	171.679	1.2332	171.7	1.5717	171.591	1.72763	171.674	1.98953	171.691	1.66821	171.694	2.43584	170.656	2.01675	171.689	1.85418	171.686	2.70993
96.4649	-0.15435	96.4088	-0.32357	96.4033	-0.16893	96.4068	0.28771	96.4116	-0.09662	96.4721	-0.33019	96.4081	-0.46391	96.4071	-0.14454	96.4267	-0.9954	96.4497	-0.66928	96.4173	-0.45103	96.4198	-1.43888		171.628	1.66103	171.653	1.81271	171.656	1.62439	171.654	1.23305	171.667	1.57181	171.566	1.72754	171.649	1.98972	171.659	1.66823	171.669	2.43577	170.631	2.01655	171.664	1.85418	171.661	2.70998
96.4904	-0.15436	96.4344	-0.32351	96.4282	-0.16881	96.4317	0.28777	96.4364	-0.09657	96.4969	-0.33017	96.4415	-0.46394	96.4314	-0.14446	96.4527	-0.99532	96.4757	-0.66924	96.4499	-0.45096	96.4438	-1.43899		171.602	1.66118	171.627	1.81272	171.631	1.6243	171.621	1.23287	171.641	1.57169	171.541	1.72737	171.624	1.98979	171.634	1.6681	171.645	2.43587	170.607	2.01611	171.639	1.85392	171.636	2.70994
96.5153	-0.15437	96.4671	-0.3234	96.4618	-0.16867	96.457	0.28787	96.4701	-0.09648	96.5296	-0.33009	96.4661	-0.46395	96.4566	-0.14438	96.4772	-0.99527	96.4999	-0.66919	96.475	-0.45089	96.4694	-1.43908		171.578	1.66121	171.602	1.81261	171.605	1.62426	171.595	1.23272	171.617	1.57149	171.516	1.72729	171.599	1.98974	171.608	1.66794	171.619	2.43592	170.581	2.01608	171.615	1.85356	171.611	2.70993
96.5486	-0.15426	96.4918	-0.3233	96.4864	-0.16859	96.4826	0.28799	96.4951	-0.09638	96.5548	-0.33	96.4921	-0.46393	96.4901	-0.14427	96.5033	-0.99524	96.5254	-0.66915	96.4998	-0.45082	96.4948	-1.43922		171.553	1.66106	171.577	1.81245	171.581	1.62418	171.571	1.23259	171.591	1.57141	171.483	1.72725	171.566	1.98965	171.583	1.66792	171.586	2.43582	170.548	2.01615	171.589	1.85335	171.577	2.70995
96.574	-0.15416	96.5168	-0.32322	96.5117	-0.16854	96.5065	0.28805	96.5201	-0.09629	96.5794	-0.32995	96.5167	-0.46393	96.5147	-0.14419	96.5273	-0.99519	96.5497	-0.66916	96.5243	-0.4508	96.5198	-1.43935		171.528	1.66097	171.544	1.81244	171.547	1.62404	171.545	1.23248	171.567	1.57139	171.458	1.7272	171.541	1.98959	171.559	1.66796	171.56	2.43561	170.523	2.01619	171.556	1.85323	171.553	2.70998
96.5992	-0.15413	96.5424	-0.3232	96.5364	-0.16844	96.5317	0.28807	96.5447	-0.09618	96.6052	-0.32991	96.5417	-0.46394	96.5399	-0.14417	96.5607	-0.99511	96.584	-0.66918	96.5497	-0.45082	96.5526	-1.43953		171.503	1.66113	171.52	1.81239	171.522	1.62388	171.52	1.23235	171.533	1.57134	171.433	1.72709	171.516	1.98943	171.525	1.66792	171.536	2.43554	170.497	2.01619	171.532	1.85319	171.528	2.71004
96.6239	-0.15412	96.5676	-0.32316	96.5613	-0.16834	96.5573	0.28806	96.5699	-0.09602	96.63	-0.32989	96.5754	-0.46385	96.5651	-0.14417	96.5853	-0.99507	96.6085	-0.66917	96.5831	-0.45078	96.5784	-1.43966		171.479	1.66203	171.495	1.8124	171.498	1.62381	171.487	1.23226	171.508	1.57139	171.408	1.72709	171.491	1.98931	171.501	1.66783	171.511	2.43555	170.473	2.01621	171.506	1.85326	171.503	2.7101
96.6491	-0.15409	96.6006	-0.32309	96.5941	-0.16828	96.5903	0.28814	96.6033	-0.09585	96.6628	-0.32983	96.5993	-0.46377	96.5898	-0.1441	96.6105	-0.99506	96.6334	-0.66913	96.6084	-0.45073	96.603	-1.43982		171.445	1.66274	171.47	1.81245	171.473	1.62381	171.463	1.23217	171.483	1.57143	171.382	1.72719	171.466	1.98927	171.475	1.66773	171.486	2.43546	170.448	2.01623	171.48	1.8535	171.478	2.71012
96.6822	-0.15402	96.6266	-0.32304	96.619	-0.16822	96.6149	0.28821	96.6278	-0.09576	96.6881	-0.32976	96.6251	-0.46373	96.6235	-0.14396	96.6353	-0.99502	96.6566	-0.66909	96.6324	-0.45065	96.6277	-1.43998		171.42	1.66277	171.444	1.81248	171.447	1.6238	171.437	1.23201	171.458	1.57146	171.349	1.72732	171.441	1.98935	171.45	1.66771	171.461	2.43534	170.415	2.01619	171.456	1.85355	171.453	2.71021
96.7071	-0.15396	96.6513	-0.32295	96.6443	-0.16811	96.6399	0.28825	96.6534	-0.09568	96.7131	-0.32967	96.65	-0.4637	96.6493	-0.14383	96.6606	-0.99498	96.6816	-0.66903	96.6566	-0.45058	96.6527	-1.44013		171.395	1.66272	171.419	1.81238	171.422	1.62364	171.412	1.23195	171.433	1.5715	171.325	1.72734	171.416	1.98943	171.425	1.66775	171.436	2.43535	170.39	2.01613	171.432	1.85286	171.428	2.71025
96.7325	-0.15389	96.6758	-0.32289	96.6689	-0.16804	96.6648	0.28829	96.6785	-0.0956	96.7385	-0.32961	96.6757	-0.46368	96.6733	-0.1437	96.694	-0.99496	96.7159	-0.66896	96.6823	-0.45052	96.6858	-1.44034		171.371	1.66288	171.395	1.81224	171.398	1.62354	171.387	1.23195	171.408	1.57152	171.3	1.72716	171.382	1.98946	171.4	1.66776	171.402	2.43543	170.364	2.01604	171.406	1.85156	171.394	2.71
96.7571	-0.1538	96.701	-0.32287	96.6946	-0.16801	96.6902	0.28831	96.703	-0.09552	96.7637	-0.32955	96.7092	-0.46368	96.6977	-0.1436	96.7192	-0.99495	96.741	-0.66893	96.7158	-0.45048	96.7105	-1.44048		171.345	1.66317	171.361	1.81217	171.365	1.62358	171.362	1.23191	171.383	1.57152	171.267	1.72705	171.357	1.98891	171.375	1.66756	171.376	2.43539	170.34	2.01605	171.373	1.8512	171.369	2.70975
96.7825	-0.15375	96.7339	-0.32282	96.7275	-0.16796	96.7239	0.28838	96.7362	-0.09544	96.7969	-0.32944	96.7338	-0.46365	96.7229	-0.14355	96.7439	-0.99491	96.766	-0.6689	96.7401	-0.45042	96.7366	-1.44056		171.312	1.66337	171.336	1.81218	171.339	1.62364	171.336	1.23184	171.35	1.57158	171.241	1.72704	171.331	1.98861	171.342	1.66741	171.352	2.43525	170.315	2.0161	171.348	1.8516	171.345	2.70966
96.8164	-0.15373	96.7594	-0.32276	96.7523	-0.1679	96.7484	0.28845	96.762	-0.09541	96.8207	-0.32935	96.7592	-0.46359	96.7565	-0.14346	96.7699	-0.99487	96.7922	-0.66892	96.7659	-0.45034	96.7614	-1.44064		171.287	1.66355	171.311	1.8122	171.315	1.62359	171.304	1.23174	171.324	1.57159	171.216	1.72699	171.307	1.98862	171.317	1.66735	171.327	2.43513	170.289	2.01609	171.323	1.85171	171.32	2.70956
96.8405	-0.15377	96.7833	-0.3227	96.7774	-0.16783	96.7737	0.28852	96.7865	-0.09538	96.8465	-0.3293	96.7832	-0.46353	96.781	-0.14337	96.7936	-0.99484	96.8173	-0.66894	96.7912	-0.45026	96.7861	-1.44078		171.262	1.66375	171.286	1.81222	171.29	1.62347	171.278	1.23162	171.3	1.57157	171.191	1.72687	171.281	1.98865	171.292	1.6673	171.302	2.43504	170.264	2.01601	171.298	1.85171	171.294	2.7095
96.8661	-0.1538	96.8086	-0.32263	96.8024	-0.16777	96.7983	0.28857	96.8112	-0.09533	96.8723	-0.32924	96.8089	-0.46349	96.8065	-0.14328	96.819	-0.99483	96.8499	-0.66886	96.8157	-0.45015	96.8112	-1.44091		171.238	1.6639	171.262	1.81229	171.265	1.62336	171.254	1.23151	171.274	1.57148	171.166	1.72673	171.249	1.98859	171.266	1.66717	171.269	2.43502	170.231	2.016	171.273	1.85161	171.261	2.70948
96.8922	-0.15376	96.8343	-0.32256	96.8271	-0.16765	96.8239	0.28863	96.8362	-0.09525	96.8972	-0.32921	96.8353	-0.46343	96.8317	-0.14318	96.8448	-0.99482	96.8746	-0.66875	96.8404	-0.45001	96.8362	-1.44105		171.212	1.66408	171.228	1.8124	171.231	1.62317	171.229	1.23141	171.25	1.57136	171.133	1.72667	171.225	1.98848	171.241	1.66691	171.244	2.435	170.207	2.01596	171.24	1.85148	171.237	2.70949
96.9163	-0.15368	96.8594	-0.32252	96.8519	-0.16754	96.8481	0.28872	96.8618	-0.09518	96.9305	-0.3292	96.8587	-0.46338	96.8565	-0.1431	96.8777	-0.99476	96.9002	-0.66867	96.8657	-0.44987	96.8693	-1.44116		171.179	1.66424	171.203	1.81238	171.207	1.62301	171.205	1.23158	171.216	1.57152	171.108	1.72663	171.199	1.98842	171.209	1.66685	171.219	2.43487	170.181	2.01594	171.215	1.85147	171.211	2.70946
96.9413	-0.15361	96.8841	-0.32246	96.8769	-0.16747	96.8732	0.28885	96.8872	-0.09508	96.9553	-0.32918	96.8926	-0.46333	96.8819	-0.14303	96.9027	-0.99469	96.9248	-0.66861	96.8996	-0.44977	96.894	-1.44124		171.154	1.66429	171.178	1.81228	171.182	1.62287	171.171	1.23238	171.192	1.57171	171.083	1.72658	171.174	1.98847	171.184	1.66695	171.194	2.43471	170.156	2.01597	171.19	1.85158	171.186	2.70949
96.9658	-0.15354	96.9178	-0.32236	96.9105	-0.16737	96.9065	0.28891	96.92	-0.09492	96.9805	-0.32912	96.9167	-0.46326	96.9064	-0.143	96.9276	-0.99468	96.949	-0.66861	96.9258	-0.44969	96.9191	-1.44138		171.13	1.66439	171.153	1.81216	171.157	1.62284	171.146	1.23254	171.167	1.57179	171.058	1.72647	171.15	1.98849	171.159	1.66697	171.169	2.43465	170.13	2.01603	171.165	1.8517	171.161	2.70952
96.9999	-0.15347	96.9421	-0.32227	96.9352	-0.1673	96.9317	0.28894	96.9453	-0.09481	97.005	-0.32905	96.9422	-0.46322	96.9401	-0.14292	96.9523	-0.99466	96.9839	-0.66857	96.9503	-0.44963	96.9444	-1.44155		171.104	1.6646	171.128	1.81201	171.131	1.62282	171.12	1.23249	171.141	1.57186	171.032	1.72645	171.124	1.98859	171.134	1.66684	171.144	2.4347	170.098	2.01601	171.14	1.85177	171.136	2.70959
97.0254	-0.15342	96.9675	-0.32219	96.9607	-0.16722	96.9565	0.28901	96.9696	-0.09472	97.0301	-0.32899	96.9667	-0.46323	96.965	-0.14282	96.9773	-0.99463	97.0096	-0.66858	96.9755	-0.44959	96.9693	-1.44169		171.079	1.66481	171.103	1.81191	171.107	1.62277	171.096	1.23234	171.116	1.57199	170.999	1.72646	171.098	1.98879	171.108	1.66675	171.119	2.43459	170.072	2.01609	171.115	1.85171	171.112	2.70958
97.0502	-0.15337	96.9928	-0.32211	96.9855	-0.16711	96.9812	0.28907	96.9955	-0.09462	97.0639	-0.32891	96.9921	-0.46322	96.9898	-0.14271	97.0107	-0.99455	97.034	-0.6686	97.0006	-0.44954	97.0026	-1.44184		171.046	1.66519	171.078	1.8119	171.082	1.62249	171.071	1.23222	171.091	1.57197	170.975	1.72635	171.065	1.98891	171.084	1.66666	171.085	2.43432	170.048	2.01617	171.09	1.85166	171.079	2.70936
97.0755	-0.15331	97.0179	-0.32204	97.0105	-0.16698	97.0071	0.28912	97.0205	-0.09451	97.0896	-0.32891	97.025	-0.46316	97.0146	-0.14261	97.0366	-0.99453	97.0593	-0.66857	97.0335	-0.44939	97.0274	-1.44194		171.021	1.66543	171.045	1.81197	171.048	1.62227	171.045	1.23205	171.066	1.57178	170.949	1.72626	171.041	1.98898	171.059	1.66645	171.061	2.43393	170.024	2.01621	171.057	1.85171	171.054	2.70922
97.0999	-0.15328	97.0509	-0.32191	97.0446	-0.1669	97.04	0.28921	97.0539	-0.09443	97.1138	-0.3289	97.0516	-0.46313	97.0396	-0.14252	97.0607	-0.99452	97.0833	-0.6685	97.059	-0.44932	97.0526	-1.4421		170.996	1.66564	171.02	1.81202	171.023	1.6223	171.02	1.23165	171.033	1.57164	170.925	1.72628	171.015	1.98887	171.026	1.66638	171.036	2.43383	169.998	2.01613	171.031	1.85178	171.028	2.70922
97.1329	-0.15316	97.0753	-0.32178	97.0702	-0.16686	97.0653	0.28929	97.0788	-0.09441	97.138	-0.32882	97.0763	-0.46312	97.0729	-0.14242	97.0863	-0.99448	97.1175	-0.66847	97.0841	-0.44931	97.0786	-1.44228		170.972	1.66588	170.995	1.81202	170.999	1.62229	170.987	1.23142	171.007	1.57162	170.9	1.72631	170.99	1.98806	171.001	1.66641	171.011	2.43393	169.965	2.01599	171.007	1.85177	171.004	2.70927
97.1575	-0.15303	97.1008	-0.32172	97.095	-0.16681	97.09	0.28937	97.1033	-0.09436	97.1632	-0.3287	97.1007	-0.46309	97.0988	-0.14234	97.1102	-0.99441	97.1429	-0.66846	97.1087	-0.4493	97.103	-1.44242		170.946	1.66612	170.97	1.81205	170.974	1.6222	170.962	1.23144	170.983	1.57157	170.866	1.72625	170.965	1.98764	170.976	1.66637	170.986	2.4341	169.939	2.01589	170.981	1.85181	170.978	2.70916
97.1827	-0.15294	97.1267	-0.32171	97.1195	-0.1667	97.1155	0.28947	97.1292	-0.09432	97.1974	-0.32856	97.1254	-0.46304	97.1229	-0.14228	97.1359	-0.99436	97.1671	-0.66844	97.1339	-0.44929	97.1275	-1.4425		170.913	1.66639	170.945	1.81217	170.948	1.6221	170.937	1.23137	170.958	1.57149	170.841	1.72613	170.932	1.98758	170.951	1.66626	170.952	2.43409	169.914	2.01578	170.956	1.85172	170.946	2.7091
97.2094	-0.15291	97.1513	-0.32168	97.145	-0.16658	97.1402	0.28962	97.1539	-0.0943	97.2221	-0.32851	97.1509	-0.46297	97.1489	-0.14222	97.1607	-0.99434	97.1919	-0.66841	97.1594	-0.44929	97.1526	-1.44259		170.888	1.66665	170.912	1.81221	170.915	1.62193	170.912	1.23127	170.933	1.57151	170.816	1.72603	170.908	1.98736	170.925	1.66613	170.928	2.43393	169.89	2.01559	170.923	1.85156	170.92	2.70916
97.2336	-0.15291	97.1749	-0.3216	97.1696	-0.16646	97.1732	0.2898	97.179	-0.09424	97.2466	-0.32849	97.1758	-0.46288	97.1737	-0.14215	97.1942	-0.99428	97.2165	-0.6684	97.1834	-0.44928	97.186	-1.44276		170.863	1.66714	170.886	1.81218	170.89	1.62179	170.888	1.23125	170.9	1.57165	170.792	1.72609	170.882	1.98661	170.892	1.66605	170.903	2.43369	169.865	2.01552	170.898	1.85149	170.895	2.70912
97.2666	-0.15285	97.2012	-0.32152	97.1944	-0.1664	97.1984	0.28988	97.2034	-0.09415	97.2724	-0.32846	97.2095	-0.46278	97.1988	-0.14208	97.2196	-0.99422	97.2501	-0.66838	97.2163	-0.44929	97.2116	-1.44287		170.838	1.66802	170.861	1.81213	170.865	1.62176	170.855	1.23119	170.875	1.57175	170.766	1.72631	170.857	1.98657	170.867	1.66597	170.877	2.43353	169.832	2.01557	170.873	1.85154	170.87	2.70893
97.2914	-0.1528	97.2344	-0.32142	97.227	-0.16631	97.223	0.28995	97.2369	-0.0941	97.2971	-0.32842	97.2338	-0.46268	97.2242	-0.14199	97.2444	-0.99419	97.2751	-0.66836	97.2417	-0.4493	97.2361	-1.44297		170.813	1.6684	170.837	1.81209	170.84	1.62181	170.83	1.2312	170.85	1.57181	170.733	1.72621	170.832	1.98729	170.842	1.66592	170.853	2.43341	169.807	2.01558	170.849	1.85154	170.845	2.70868
97.3163	-0.15273	97.2598	-0.32136	97.2527	-0.16625	97.2478	0.29003	97.2626	-0.09409	97.3307	-0.32839	97.2593	-0.46261	97.2571	-0.14188	97.2694	-0.99417	97.2995	-0.66833	97.2659	-0.44932	97.2607	-1.4431		170.78	1.66865	170.812	1.81204	170.815	1.62191	170.805	1.23123	170.824	1.57187	170.709	1.72605	170.807	1.98773	170.818	1.66589	170.828	2.43333	169.782	2.01552	170.824	1.85153	170.82	2.70847
97.3416	-0.15263	97.2841	-0.3213	97.2774	-0.16617	97.2719	0.29015	97.2871	-0.094	97.3555	-0.32837	97.2847	-0.46257	97.2834	-0.14178	97.2945	-0.99409	97.3241	-0.66833	97.2917	-0.44935	97.2865	-1.44327		170.755	1.66883	170.786	1.81197	170.79	1.62183	170.78	1.23119	170.8	1.57183	170.684	1.72596	170.783	1.98777	170.792	1.6658	170.803	2.4334	169.756	2.01547	170.798	1.85154	170.794	2.70844
97.3662	-0.15257	97.3095	-0.32125	97.3022	-0.1661	97.2974	0.29025	97.3113	-0.0939	97.3804	-0.32828	97.3097	-0.46253	97.3076	-0.14169	97.3275	-0.99398	97.3506	-0.66833	97.3171	-0.44936	97.3196	-1.44348		170.73	1.66911	170.761	1.81196	170.765	1.62168	170.755	1.23113	170.776	1.57169	170.659	1.72598	170.75	1.9877	170.767	1.66566	170.769	2.4336	169.732	2.0155	170.774	1.85156	170.762	2.70852
97.3995	-0.15251	97.3345	-0.32124	97.3272	-0.16609	97.3216	0.29024	97.3367	-0.09382	97.406	-0.32821	97.3424	-0.46247	97.3326	-0.14158	97.3527	-0.99392	97.3829	-0.6683	97.3497	-0.44931	97.3443	-1.44361		170.705	1.66941	170.728	1.81203	170.732	1.62153	170.721	1.23076	170.75	1.57156	170.634	1.72594	170.724	1.98766	170.741	1.6655	170.745	2.4335	169.698	2.01553	170.74	1.85158	170.737	2.70864
97.4251	-0.15243	97.3679	-0.32118	97.361	-0.16607	97.3564	0.29019	97.3701	-0.09377	97.4305	-0.32813	97.3672	-0.46242	97.3586	-0.14153	97.3778	-0.99394	97.409	-0.66825	97.3752	-0.44925	97.3693	-1.44375		170.68	1.66962	170.703	1.81209	170.707	1.62143	170.696	1.22929	170.717	1.57159	170.6	1.7259	170.7	1.98776	170.709	1.66542	170.719	2.43329	169.673	2.01543	170.715	1.85153	170.711	2.70868
97.4495	-0.15233	97.3931	-0.32114	97.3856	-0.16598	97.3809	0.29023	97.3959	-0.09375	97.4642	-0.32803	97.3928	-0.46233	97.391	-0.14146	97.4026	-0.99396	97.434	-0.6682	97.3999	-0.44922	97.3942	-1.4439		170.648	1.67002	170.679	1.81209	170.682	1.62136	170.671	1.22865	170.691	1.57163	170.576	1.72577	170.675	1.98775	170.684	1.66541	170.694	2.43314	169.648	2.01537	170.69	1.85056	170.686	2.70865
97.4743	-0.15223	97.4178	-0.32112	97.4108	-0.16589	97.4057	0.29037	97.4209	-0.09372	97.4883	-0.32798	97.417	-0.46226	97.4167	-0.14138	97.4275	-0.99391	97.4589	-0.66816	97.4252	-0.44917	97.4195	-1.44399		170.621	1.67054	170.653	1.81209	170.657	1.62138	170.646	1.22858	170.667	1.57163	170.55	1.72565	170.651	1.98716	170.659	1.66538	170.669	2.43307	169.624	2.01529	170.665	1.84973	170.661	2.70852
97.4993	-0.15213	97.4432	-0.32106	97.4361	-0.16587	97.4307	0.29054	97.4457	-0.09365	97.5136	-0.32789	97.4424	-0.46219	97.4409	-0.14129	97.4526	-0.99387	97.4838	-0.6681	97.4502	-0.44911	97.4445	-1.44407		170.597	1.67094	170.628	1.8121	170.632	1.62146	170.621	1.22855	170.643	1.57159	170.525	1.72566	170.617	1.98664	170.634	1.66514	170.636	2.43303	169.599	2.01525	170.64	1.84977	170.628	2.70835
97.533	-0.15206	97.4678	-0.32095	97.462	-0.16583	97.456	0.29066	97.471	-0.09355	97.5391	-0.3278	97.4677	-0.46217	97.4655	-0.14119	97.4776	-0.99386	97.5089	-0.66802	97.4746	-0.44903	97.4688	-1.44418		170.572	1.67135	170.595	1.81213	170.599	1.62142	170.596	1.22845	170.617	1.57151	170.501	1.72566	170.592	1.98654	170.609	1.66489	170.611	2.433	169.565	2.01531	170.607	1.84981	170.603	2.70824
97.5582	-0.15205	97.4924	-0.32085	97.4857	-0.16574	97.4904	0.2908	97.4954	-0.09346	97.5645	-0.32776	97.4926	-0.46213	97.4902	-0.14109	97.511	-0.99383	97.5337	-0.66792	97.4998	-0.44898	97.502	-1.44436		170.547	1.67167	170.57	1.81213	170.574	1.62132	170.571	1.22828	170.583	1.57131	170.467	1.72551	170.567	1.98639	170.576	1.66479	170.586	2.43298	169.54	2.01529	170.582	1.84958	170.579	2.7082
97.5827	-0.15198	97.518	-0.32081	97.5109	-0.16566	97.516	0.2909	97.5203	-0.09343	97.5971	-0.32769	97.5251	-0.46202	97.5149	-0.14101	97.5357	-0.99378	97.5671	-0.66783	97.5339	-0.44891	97.5272	-1.44452		170.514	1.67207	170.546	1.8121	170.548	1.62129	170.539	1.22817	170.558	1.57124	170.442	1.72546	170.542	1.98614	170.55	1.66475	170.561	2.43293	169.515	2.01525	170.556	1.84926	170.553	2.70819
97.6078	-0.15187	97.5514	-0.32077	97.5443	-0.16559	97.5406	0.29103	97.5541	-0.09339	97.6222	-0.32762	97.5509	-0.46192	97.5407	-0.14099	97.5611	-0.99373	97.5923	-0.66778	97.5595	-0.44888	97.5529	-1.44471		170.488	1.67236	170.52	1.81204	170.524	1.62129	170.514	1.22889	170.533	1.57113	170.417	1.72549	170.517	1.98589	170.526	1.66469	170.536	2.43294	169.49	2.0153	170.531	1.84922	170.529	2.70819
97.632	-0.15177	97.5758	-0.32066	97.5705	-0.16555	97.5655	0.29119	97.5792	-0.09332	97.6472	-0.32754	97.5757	-0.46183	97.5748	-0.14093	97.5857	-0.9937	97.6173	-0.66779	97.5835	-0.44888	97.5778	-1.44484		170.465	1.67271	170.496	1.812	170.499	1.62132	170.488	1.22984	170.507	1.57112	170.392	1.72551	170.492	1.98579	170.501	1.66462	170.511	2.43291	169.465	2.01533	170.507	1.84928	170.505	2.70824
97.6659	-0.15169	97.6013	-0.32054	97.5955	-0.16546	97.5904	0.29134	97.6034	-0.09326	97.6722	-0.32747	97.6005	-0.46176	97.5989	-0.14084	97.6114	-0.9937	97.6423	-0.66781	97.6088	-0.44889	97.6026	-1.44494		170.439	1.67349	170.47	1.81194	170.474	1.6212	170.462	1.2302	170.483	1.5713	170.367	1.72543	170.467	1.98586	170.476	1.66459	170.486	2.43286	169.432	2.01533	170.482	1.84929	170.479	2.7084
97.6918	-0.15163	97.6259	-0.32042	97.6198	-0.16535	97.615	0.29145	97.6294	-0.09319	97.697	-0.32744	97.6265	-0.4617	97.6245	-0.14078	97.6441	-0.99368	97.6681	-0.66779	97.6347	-0.44884	97.6363	-1.44512		170.414	1.67426	170.446	1.8117	170.449	1.62092	170.438	1.23017	170.459	1.57149	170.334	1.72524	170.433	1.98588	170.45	1.6646	170.452	2.43276	169.407	2.01528	170.457	1.84933	170.445	2.70836
97.7156	-0.15157	97.651	-0.32031	97.6445	-0.16525	97.64	0.29145	97.6537	-0.09315	97.7307	-0.32744	97.6599	-0.46163	97.6498	-0.14074	97.6692	-0.99363	97.7002	-0.66773	97.6674	-0.44873	97.6611	-1.44525		170.381	1.67484	170.412	1.81159	170.416	1.62079	170.406	1.23011	170.434	1.57143	170.308	1.72513	170.408	1.98558	170.426	1.66446	170.428	2.43263	169.381	2.0152	170.424	1.84939	170.419	2.70796
97.7411	-0.15153	97.6846	-0.32022	97.6766	-0.16514	97.6749	0.29138	97.687	-0.09308	97.756	-0.3274	97.6847	-0.46155	97.6746	-0.14064	97.695	-0.99357	97.7257	-0.66768	97.6921	-0.44868	97.6859	-1.44533		170.356	1.67517	170.388	1.81163	170.391	1.6208	170.381	1.23006	170.4	1.57133	170.283	1.72506	170.384	1.98473	170.392	1.66427	170.403	2.43259	169.357	2.0151	170.399	1.84944	170.395	2.70777
97.7664	-0.15149	97.7099	-0.3202	97.7034	-0.16506	97.6997	0.29136	97.7122	-0.09304	97.781	-0.32735	97.7088	-0.46147	97.7065	-0.14046	97.72	-0.99352	97.7503	-0.66761	97.7174	-0.4487	97.71	-1.44543		170.331	1.67548	170.363	1.81163	170.365	1.62074	170.356	1.22997	170.377	1.57132	170.258	1.72496	170.359	1.98456	170.367	1.6642	170.378	2.43257	169.332	2.01511	170.374	1.84948	170.371	2.70762
97.7993	-0.15137	97.7343	-0.32015	97.7281	-0.16505	97.7242	0.2914	97.7376	-0.09298	97.8062	-0.32728	97.7327	-0.46138	97.7313	-0.14037	97.7454	-0.99348	97.7751	-0.66754	97.7431	-0.44872	97.7356	-1.44558		170.307	1.67581	170.337	1.81166	170.341	1.62063	170.331	1.22984	170.351	1.5713	170.234	1.72492	170.334	1.9846	170.343	1.66423	170.352	2.43243	169.298	2.0152	170.349	1.84948	170.346	2.70758
97.8242	-0.15123	97.7597	-0.32004	97.7531	-0.16505	97.7493	0.29142	97.7628	-0.09291	97.8306	-0.3272	97.7584	-0.46131	97.7571	-0.1403	97.7691	-0.99339	97.8004	-0.6675	97.7668	-0.44869	97.7618	-1.44575		170.282	1.67621	170.312	1.81152	170.316	1.6205	170.305	1.2296	170.326	1.57131	170.201	1.72505	170.3	1.98467	170.317	1.66415	170.319	2.43242	169.274	2.01526	170.324	1.84938	170.312	2.70768
97.8486	-0.15111	97.7852	-0.31999	97.7776	-0.16503	97.7739	0.29143	97.7875	-0.09286	97.8641	-0.32714	97.7832	-0.46128	97.7831	-0.1402	97.7948	-0.99333	97.8332	-0.66748	97.7927	-0.44867	97.7869	-1.44593		170.249	1.67678	170.279	1.81137	170.283	1.62036	170.28	1.22944	170.3	1.57126	170.176	1.72503	170.275	1.98484	170.292	1.66372	170.294	2.43264	169.249	2.01518	170.291	1.84922	170.287	2.70785
97.8734	-0.15103	97.81	-0.31997	97.8033	-0.16502	97.8064	0.29143	97.8126	-0.09284	97.8902	-0.3271	97.8088	-0.4613	97.8078	-0.14013	97.8284	-0.99328	97.8586	-0.66746	97.8169	-0.44873	97.8187	-1.44614		170.223	1.67711	170.255	1.81151	170.257	1.6203	170.256	1.22931	170.268	1.57122	170.15	1.7249	170.249	1.98503	170.259	1.66347	170.269	2.43266	169.223	2.01511	170.265	1.84912	170.262	2.70783
97.8995	-0.15099	97.8349	-0.31991	97.8291	-0.16504	97.8318	0.29145	97.8379	-0.09279	97.914	-0.32701	97.8423	-0.46127	97.8327	-0.14012	97.8537	-0.99323	97.8842	-0.66742	97.8508	-0.44885	97.8447	-1.44628		170.199	1.67742	170.229	1.81163	170.232	1.62036	170.222	1.2291	170.243	1.57125	170.124	1.72464	170.226	1.98507	170.234	1.66355	170.244	2.43248	169.199	2.01505	170.241	1.84904	170.237	2.70775
97.9329	-0.15093	97.8677	-0.31977	97.8626	-0.16498	97.8582	0.29142	97.8707	-0.09266	97.9387	-0.32688	97.8681	-0.4612	97.8574	-0.14012	97.8782	-0.99321	97.9085	-0.66737	97.8764	-0.44888	97.8696	-1.44647		170.174	1.67806	170.204	1.81152	170.206	1.62043	170.197	1.2289	170.218	1.57121	170.1	1.72442	170.201	1.98505	170.209	1.6637	170.22	2.43231	169.165	2.01506	170.215	1.84899	170.212	2.70753
97.9574	-0.15087	97.894	-0.31969	97.8859	-0.16486	97.8833	0.2914	97.8966	-0.09254	97.9643	-0.32678	97.893	-0.46118	97.8916	-0.14003	97.9029	-0.9932	97.9336	-0.66731	97.9014	-0.44885	97.8952	-1.44664		170.149	1.67906	170.179	1.81139	170.182	1.6203	170.172	1.22876	170.192	1.57078	170.067	1.7244	170.167	1.98494	170.185	1.66366	170.185	2.4322	169.14	2.015	170.19	1.84899	170.179	2.70735
97.983	-0.15078	97.9186	-0.31964	97.9117	-0.16476	97.9082	0.29146	97.9211	-0.09245	97.9977	-0.32675	97.918	-0.46115	97.9158	-0.1399	97.9282	-0.99316	97.967	-0.66724	97.9253	-0.4488	97.9195	-1.4468		170.115	1.6805	170.146	1.81147	170.149	1.62004	170.147	1.22868	170.168	1.57064	170.042	1.72441	170.142	1.9849	170.159	1.66343	170.161	2.43209	169.115	2.01488	170.156	1.84891	170.153	2.70729
98.008	-0.15069	97.9434	-0.3196	97.9373	-0.16471	97.9322	0.29156	97.9461	-0.09241	98.0228	-0.32673	97.9428	-0.46101	97.9404	-0.13985	97.9616	-0.99311	97.9923	-0.66723	97.9505	-0.44876	97.9532	-1.44699		170.09	1.68126	170.121	1.81155	170.124	1.61997	170.122	1.22864	170.134	1.5707	170.017	1.72426	170.116	1.985	170.125	1.66328	170.136	2.43199	169.091	2.0148	170.131	1.84886	170.129	2.70725
98.0323	-0.15064	97.9679	-0.31957	97.9616	-0.16465	97.9568	0.29161	97.9703	-0.0924	98.0473	-0.32663	97.9761	-0.46081	97.966	-0.13983	97.9868	-0.99306	98.0171	-0.66718	97.9844	-0.4487	97.9779	-1.44712		170.065	1.68168	170.095	1.8115	170.098	1.62001	170.088	1.22857	170.109	1.57077	169.992	1.72408	170.09	1.98504	170.101	1.6631	170.112	2.43184	169.066	2.01477	170.107	1.8489	170.103	2.70722
98.0671	-0.15063	98.0012	-0.31958	97.9949	-0.16457	97.9895	0.29163	98.0043	-0.09233	98.0811	-0.32649	98.0004	-0.46071	97.9907	-0.13975	98.0113	-0.99304	98.0423	-0.66712	98.0092	-0.44872	98.0029	-1.44725		170.04	1.68202	170.07	1.8115	170.074	1.62005	170.063	1.22857	170.084	1.5708	169.967	1.72402	170.066	1.98494	170.076	1.66294	170.086	2.43167	169.032	2.01479	170.081	1.8488	170.079	2.7072
98.0924	-0.15059	98.0272	-0.31957	98.0199	-0.1645	98.015	0.29166	98.0284	-0.09227	98.1058	-0.32643	98.026	-0.46068	98.0239	-0.1396	98.0369	-0.99301	98.0673	-0.66701	98.0337	-0.44875	98.028	-1.4474		170.015	1.68275	170.045	1.81143	170.049	1.61999	170.038	1.22855	170.059	1.57072	169.934	1.72403	170.041	1.98486	170.05	1.66296	170.061	2.43162	169.008	2.01486	170.057	1.84862	170.054	2.70717
98.1171	-0.1505	98.0514	-0.31955	98.0451	-0.16443	98.0407	0.29169	98.0542	-0.09221	98.1314	-0.32637	98.0514	-0.46063	98.0486	-0.13954	98.0612	-0.99295	98.1008	-0.6669	98.0588	-0.44873	98.0526	-1.44758		169.982	1.68365	170.021	1.81138	170.024	1.6199	170.012	1.22845	170.033	1.57063	169.908	1.72423	170.017	1.98486	170.026	1.66298	170.036	2.43159	168.982	2.01482	170.032	1.84849	170.029	2.70715
98.142	-0.15043	98.0762	-0.31951	98.0704	-0.16445	98.0665	0.29169	98.0787	-0.09216	98.1559	-0.3263	98.0764	-0.4606	98.0737	-0.13945	98.095	-0.99287	98.1263	-0.66687	98.0845	-0.44869	98.086	-1.44781		169.958	1.6842	169.996	1.81137	169.999	1.61988	169.988	1.2283	170.008	1.57059	169.884	1.7243	169.983	1.98489	170.001	1.66285	170.003	2.43157	168.957	2.01472	170.007	1.84851	169.996	2.70715
98.1671	-0.15037	98.1014	-0.31944	98.0952	-0.1645	98.091	0.29175	98.1044	-0.09209	98.1808	-0.32625	98.109	-0.46055	98.098	-0.13935	98.1201	-0.99287	98.1504	-0.66681	98.1186	-0.44869	98.1112	-1.44798		169.932	1.6846	169.962	1.81125	169.966	1.61981	169.963	1.22818	169.983	1.57062	169.859	1.72423	169.959	1.98488	169.976	1.66265	169.977	2.43149	168.932	2.01463	169.974	1.84863	169.97	2.70713
98.1991	-0.15024	98.1354	-0.31934	98.1292	-0.1645	98.124	0.29191	98.1376	-0.09199	98.2147	-0.32617	98.1342	-0.46049	98.1232	-0.13929	98.1451	-0.99289	98.1752	-0.66675	98.1439	-0.44868	98.1363	-1.44813		169.907	1.68502	169.937	1.81113	169.941	1.61971	169.938	1.22811	169.951	1.57064	169.833	1.7241	169.934	1.98485	169.943	1.66261	169.952	2.43142	168.899	2.01458	169.949	1.84886	169.946	2.70709
98.2247	-0.15014	98.1594	-0.3193	98.1544	-0.16443	98.1493	0.29199	98.163	-0.09193	98.2398	-0.32612	98.1594	-0.46043	98.1571	-0.13921	98.1695	-0.99286	98.2006	-0.66675	98.1689	-0.44866	98.1609	-1.44828		169.882	1.68551	169.913	1.81128	169.915	1.61961	169.905	1.22834	169.926	1.5708	169.8	1.72402	169.908	1.98488	169.917	1.66254	169.927	2.43133	168.875	2.01465	169.924	1.84923	169.921	2.70698
98.2504	-0.1501	98.1854	-0.31926	98.1795	-0.16432	98.1739	0.29199	98.1877	-0.09184	98.2645	-0.32609	98.1843	-0.4604	98.1815	-0.13917	98.1942	-0.99278	98.2331	-0.66677	98.1935	-0.44865	98.1857	-1.44844		169.85	1.68633	169.887	1.81152	169.891	1.61957	169.88	1.22868	169.9	1.5711	169.776	1.72397	169.883	1.98496	169.893	1.66239	169.903	2.43125	168.849	2.01485	169.898	1.84933	169.896	2.70686
98.2756	-0.15007	98.2101	-0.31917	98.2036	-0.16423	98.1989	0.292	98.2123	-0.09173	98.2898	-0.32601	98.2096	-0.46037	98.2075	-0.13912	98.2197	-0.9927	98.2591	-0.66677	98.2186	-0.44867	98.2112	-1.44862		169.825	1.68686	169.862	1.81146	169.865	1.6196	169.855	1.22884	169.875	1.57134	169.75	1.724	169.85	1.98502	169.868	1.66226	169.87	2.43116	168.824	2.01486	169.874	1.84885	169.863	2.70679
98.3002	-0.15006	98.2347	-0.31907	98.2289	-0.16421	98.2248	0.29204	98.2373	-0.09166	98.3147	-0.32584	98.2356	-0.46033	98.232	-0.13907	98.2452	-0.99267	98.2845	-0.66677	98.2436	-0.44867	98.2362	-1.44881		169.8	1.68735	169.829	1.81101	169.832	1.61953	169.831	1.22885	169.851	1.5714	169.717	1.72402	169.825	1.98499	169.843	1.66224	169.845	2.43101	168.799	2.01465	169.841	1.84794	169.838	2.70676
98.3336	-0.15002	98.26	-0.31901	98.2542	-0.1642	98.2497	0.29212	98.2632	-0.09158	98.3476	-0.32569	98.2595	-0.4603	98.2576	-0.13899	98.2777	-0.99264	98.3093	-0.66674	98.2687	-0.4487	98.2691	-1.44899		169.775	1.68796	169.805	1.81093	169.808	1.61942	169.805	1.22885	169.818	1.5714	169.693	1.72408	169.801	1.98494	169.81	1.66207	169.819	2.43092	168.765	2.01454	169.816	1.84794	169.812	2.70662
98.3574	-0.14997	98.2852	-0.31896	98.2794	-0.16417	98.2742	0.2922	98.288	-0.09144	98.3725	-0.32564	98.2929	-0.46023	98.2823	-0.13894	98.3022	-0.9926	98.3337	-0.66662	98.3019	-0.44874	98.2944	-1.44913		169.75	1.68918	169.779	1.81098	169.782	1.61932	169.771	1.22887	169.793	1.57134	169.668	1.72409	169.776	1.98485	169.785	1.66186	169.794	2.43089	168.741	2.0146	169.791	1.84801	169.787	2.70646
98.3829	-0.14987	98.3177	-0.31884	98.3114	-0.16413	98.307	0.2923	98.3212	-0.09131	98.3986	-0.32557	98.3171	-0.46014	98.307	-0.13886	98.3283	-0.99255	98.3661	-0.66643	98.327	-0.44876	98.319	-1.4493		169.726	1.68996	169.754	1.81105	169.757	1.61922	169.746	1.22876	169.768	1.57132	169.642	1.72398	169.751	1.98454	169.76	1.66176	169.769	2.43086	168.716	2.0147	169.766	1.84795	169.763	2.70645
98.4077	-0.14978	98.3429	-0.31875	98.3368	-0.16405	98.3313	0.29235	98.3469	-0.0913	98.4229	-0.32548	98.3413	-0.46001	98.3403	-0.13869	98.3542	-0.99256	98.3917	-0.6664	98.3519	-0.44879	98.3447	-1.44948		169.7	1.69046	169.73	1.81105	169.733	1.61903	169.722	1.22854	169.743	1.57132	169.618	1.72375	169.725	1.98437	169.736	1.66172	169.745	2.43079	168.691	2.01474	169.741	1.84783	169.737	2.70649
98.4325	-0.14972	98.3688	-0.31869	98.3621	-0.16399	98.3572	0.29239	98.3712	-0.09127	98.4481	-0.32543	98.3663	-0.45989	98.3658	-0.13856	98.3782	-0.99252	98.4177	-0.6664	98.377	-0.4488	98.3694	-1.44964		169.666	1.69331	169.704	1.811	169.708	1.61897	169.697	1.22846	169.718	1.57131	169.584	1.72354	169.7	1.98451	169.711	1.66162	169.719	2.43051	168.665	2.01472	169.716	1.84774	169.713	2.70645
98.4673	-0.14973	98.3931	-0.31864	98.3875	-0.16398	98.3831	0.29246	98.3962	-0.09118	98.4815	-0.32541	98.3918	-0.45982	98.3899	-0.13847	98.4111	-0.99239	98.4419	-0.66635	98.4004	-0.4488	98.4024	-1.44984		169.642	1.69879	169.679	1.81089	169.683	1.619	169.672	1.22844	169.693	1.57125	169.559	1.72341	169.667	1.98479	169.685	1.66148	169.686	2.42994	168.641	2.01466	169.691	1.84776	169.679	2.70631
98.4923	-0.1497	98.4185	-0.31859	98.4127	-0.16397	98.4084	0.29251	98.4208	-0.0911	98.5064	-0.32538	98.4248	-0.45977	98.4153	-0.13841	98.4365	-0.99231	98.4673	-0.66629	98.4342	-0.44884	98.4273	-1.44999		169.617	1.70047	169.647	1.81076	169.649	1.61879	169.647	1.22829	169.667	1.57116	169.534	1.72334	169.641	1.98478	169.66	1.66133	169.662	2.4297	168.616	2.01462	169.658	1.84784	169.654	2.70618
98.5175	-0.14963	98.4516	-0.31849	98.4465	-0.16389	98.4411	0.29256	98.4553	-0.09104	98.5315	-0.3253	98.4498	-0.45971	98.4397	-0.13834	98.4615	-0.9923	98.5012	-0.66625	98.4592	-0.44892	98.4528	-1.45013		169.592	1.70086	169.622	1.81075	169.624	1.61864	169.621	1.22806	169.635	1.57099	169.509	1.72327	169.616	1.98443	169.627	1.66125	169.637	2.42976	168.583	2.01456	169.632	1.84775	169.629	2.70598
98.5423	-0.14955	98.4764	-0.31845	98.4701	-0.16385	98.4665	0.29258	98.48	-0.091	98.5569	-0.3252	98.475	-0.45963	98.4745	-0.1383	98.4861	-0.99233	98.5263	-0.66623	98.4844	-0.449	98.4777	-1.45025		169.567	1.70148	169.596	1.81088	169.6	1.61872	169.588	1.22779	169.61	1.57091	169.484	1.7232	169.592	1.9843	169.602	1.6612	169.611	2.42974	168.558	2.01446	169.608	1.84749	169.604	2.70591
98.5674	-0.14948	98.5015	-0.31847	98.4957	-0.16382	98.4906	0.29265	98.5047	-0.09096	98.5811	-0.32513	98.4994	-0.45955	98.4998	-0.13828	98.5119	-0.99237	98.5507	-0.66615	98.5096	-0.44905	98.5024	-1.45041		169.535	1.70654	169.572	1.81101	169.574	1.61888	169.563	1.22764	169.585	1.57089	169.451	1.72315	169.567	1.98422	169.577	1.66112	169.586	2.42963	168.532	2.01444	169.582	1.84732	169.579	2.70594
98.6006	-0.14938	98.5268	-0.31845	98.5204	-0.16377	98.5166	0.29274	98.5302	-0.09095	98.6146	-0.32504	98.5255	-0.45951	98.5239	-0.13817	98.5369	-0.99236	98.5752	-0.66608	98.5348	-0.44902	98.5282	-1.45058		169.509	1.71015	169.546	1.81071	169.55	1.61887	169.538	1.22759	169.559	1.57091	169.427	1.72297	169.533	1.98407	169.553	1.66101	169.553	2.42954	168.507	2.01434	169.557	1.84706	169.546	2.70597
98.6256	-0.14928	98.5519	-0.31838	98.5454	-0.16369	98.5414	0.29282	98.5543	-0.09091	98.6401	-0.32495	98.5502	-0.45946	98.5485	-0.13804	98.5615	-0.99236	98.6007	-0.66606	98.5603	-0.44898	98.5529	-1.45077		169.484	1.71095	169.514	1.81032	169.516	1.61878	169.513	1.22752	169.535	1.57097	169.401	1.72283	169.509	1.98389	169.527	1.66084	169.528	2.42952	168.483	2.01428	169.525	1.84692	169.521	2.70592
98.65	-0.14919	98.5769	-0.31833	98.5706	-0.16363	98.5748	0.29293	98.5797	-0.09085	98.6644	-0.32491	98.5755	-0.45939	98.5733	-0.13795	98.5956	-0.99236	98.6344	-0.66606	98.5843	-0.44894	98.5858	-1.45102		169.459	1.71153	169.488	1.81029	169.492	1.61869	169.488	1.2274	169.502	1.57102	169.376	1.72286	169.484	1.98371	169.494	1.66072	169.503	2.4296	168.449	2.01434	169.5	1.8469	169.496	2.7059
98.6748	-0.1491	98.6021	-0.31832	98.5959	-0.16361	98.6001	0.29301	98.6054	-0.09078	98.6899	-0.32493	98.6094	-0.45921	98.5989	-0.13788	98.6199	-0.99232	98.6594	-0.66607	98.6179	-0.44888	98.611	-1.4512		169.435	1.71231	169.463	1.81029	169.466	1.61862	169.456	1.22728	169.476	1.57098	169.351	1.72303	169.459	1.98363	169.47	1.66066	169.478	2.42964	168.424	2.01433	169.475	1.84692	169.471	2.70583
98.6997	-0.14903	98.6353	-0.3183	98.6292	-0.16361	98.6243	0.29308	98.6385	-0.09067	98.7148	-0.32494	98.6349	-0.45908	98.6234	-0.13782	98.6454	-0.99232	98.6845	-0.66607	98.6432	-0.44881	98.6359	-1.45137		169.402	1.71412	169.438	1.8103	169.441	1.61853	169.431	1.22728	169.451	1.57095	169.318	1.72303	169.433	1.98365	169.443	1.66063	169.453	2.42954	168.4	2.01427	169.449	1.84695	169.446	2.70577
98.7247	-0.14899	98.6596	-0.31821	98.6543	-0.16357	98.65	0.29313	98.6633	-0.09062	98.7486	-0.32485	98.6595	-0.45902	98.6578	-0.13773	98.6702	-0.99232	98.7094	-0.66608	98.6692	-0.44873	98.6619	-1.45156		169.377	1.71637	169.414	1.81048	169.416	1.61838	169.406	1.22739	169.426	1.57101	169.293	1.72293	169.409	1.98369	169.419	1.66062	169.428	2.42926	168.374	2.01424	169.424	1.84699	169.421	2.70605
98.7498	-0.14897	98.6848	-0.3181	98.6792	-0.16346	98.674	0.29321	98.6883	-0.0906	98.7741	-0.32477	98.6849	-0.45899	98.6827	-0.13769	98.695	-0.99226	98.7339	-0.6661	98.6941	-0.44867	98.6861	-1.45175		169.351	1.71792	169.388	1.81064	169.391	1.61823	169.381	1.22748	169.401	1.57095	169.268	1.72281	169.383	1.98368	169.394	1.66056	169.403	2.42913	168.349	2.01413	169.399	1.84689	169.396	2.70625
98.7829	-0.14893	98.7098	-0.31803	98.7047	-0.16334	98.6995	0.2933	98.7139	-0.09057	98.7983	-0.32469	98.7097	-0.45893	98.7085	-0.13761	98.7285	-0.99221	98.7668	-0.66612	98.7194	-0.44865	98.7193	-1.45198		169.326	1.71914	169.363	1.81045	169.366	1.61818	169.356	1.22737	169.376	1.5709	169.243	1.72275	169.35	1.98369	169.369	1.66052	169.37	2.42912	168.316	2.01397	169.375	1.84674	169.363	2.70616
98.8078	-0.14885	98.7353	-0.31792	98.7294	-0.16327	98.7231	0.29336	98.7385	-0.09049	98.8237	-0.32463	98.7426	-0.45881	98.7331	-0.13751	98.7538	-0.9922	98.7922	-0.66607	98.7524	-0.44859	98.7449	-1.45214		169.302	1.72179	169.33	1.80965	169.333	1.61853	169.322	1.22712	169.352	1.57094	169.218	1.72271	169.325	1.98369	169.345	1.66052	169.345	2.42906	168.291	2.01387	169.341	1.84655	169.338	2.70612
98.8329	-0.14875	98.7686	-0.3178	98.763	-0.16325	98.7583	0.29337	98.7714	-0.09039	98.8482	-0.3246	98.7675	-0.45873	98.7578	-0.13741	98.7781	-0.99215	98.8172	-0.66606	98.7774	-0.44858	98.769	-1.45229		169.268	1.72579	169.306	1.80947	169.307	1.61865	169.297	1.22682	169.319	1.5709	169.184	1.72261	169.3	1.98375	169.311	1.66051	169.32	2.42901	168.266	2.01389	169.316	1.84658	169.313	2.70612
98.8587	-0.14868	98.7928	-0.31772	98.7873	-0.16323	98.7848	0.29338	98.7972	-0.09033	98.8816	-0.32453	98.792	-0.4587	98.7904	-0.13727	98.8037	-0.99209	98.8431	-0.66606	98.803	-0.44862	98.7947	-1.45245		169.244	1.72691	169.28	1.80955	169.284	1.6183	169.273	1.22665	169.294	1.57081	169.16	1.72249	169.275	1.98375	169.286	1.66036	169.295	2.42904	168.241	2.0139	169.291	1.84662	169.288	2.70601
98.8835	-0.14861	98.8183	-0.31765	98.8124	-0.16319	98.8084	0.29347	98.8211	-0.09024	98.9072	-0.32445	98.8173	-0.45874	98.8164	-0.1372	98.8284	-0.99205	98.8673	-0.66603	98.8276	-0.44866	98.8196	-1.45263		169.219	1.72796	169.255	1.80989	169.257	1.61796	169.248	1.22654	169.268	1.57094	169.135	1.7225	169.251	1.98363	169.261	1.66019	169.269	2.42911	168.216	2.01383	169.266	1.8466	169.263	2.7058
98.9166	-0.14854	98.8433	-0.31759	98.8381	-0.16308	98.8332	0.29353	98.8462	-0.09015	98.9318	-0.32439	98.8438	-0.45873	98.8422	-0.13717	98.8534	-0.99201	98.9001	-0.66594	98.8526	-0.44867	98.8444	-1.4528		169.194	1.72978	169.23	1.81005	169.232	1.61795	169.223	1.2264	169.243	1.57115	169.109	1.72257	169.218	1.9835	169.236	1.66006	169.237	2.42909	168.183	2.01367	169.241	1.84657	169.229	2.7057
98.9415	-0.14846	98.8688	-0.31752	98.8627	-0.163	98.8584	0.29356	98.8716	-0.09014	98.9566	-0.32432	98.8673	-0.45871	98.8664	-0.1371	98.8784	-0.99198	98.9253	-0.66591	98.8773	-0.44864	98.8693	-1.45297		169.169	1.73442	169.197	1.81008	169.2	1.61781	169.198	1.2262	169.219	1.57111	169.085	1.72243	169.193	1.98343	169.211	1.65982	169.212	2.42901	168.158	2.01343	169.208	1.8466	169.205	2.70569
98.9669	-0.1484	98.8935	-0.31746	98.8877	-0.16293	98.8921	0.29371	98.8969	-0.09011	98.9819	-0.32426	98.893	-0.45871	98.8904	-0.13704	98.9123	-0.99196	98.9504	-0.66586	98.9023	-0.44867	98.9027	-1.45322		169.136	1.73781	169.172	1.81011	169.175	1.61764	169.172	1.22611	169.185	1.57104	169.052	1.72208	169.167	1.98331	169.178	1.65961	169.187	2.42889	168.133	2.01338	169.183	1.84659	169.18	2.70562
98.9927	-0.14834	98.9188	-0.31742	98.9129	-0.16287	98.9155	0.29384	98.9223	-0.09006	99.0153	-0.32419	98.9263	-0.4587	98.916	-0.13703	98.9369	-0.992	98.9761	-0.66583	98.9353	-0.44876	98.9277	-1.45343		169.112	1.73963	169.147	1.81016	169.15	1.61755	169.139	1.22605	169.16	1.57108	169.026	1.72194	169.142	1.98321	169.152	1.65954	169.162	2.4287	168.107	2.01344	169.159	1.84655	169.155	2.70556
99.0167	-0.1483	98.9518	-0.31732	98.9466	-0.16282	98.9413	0.29391	98.9557	-0.08992	99.0404	-0.32411	98.9504	-0.45865	98.9416	-0.13701	98.9622	-0.99201	99.0007	-0.66583	98.9599	-0.44881	98.9524	-1.45362		169.087	1.74236	169.122	1.8099	169.125	1.61755	169.115	1.22588	169.135	1.57103	169.001	1.72187	169.117	1.9832	169.128	1.65952	169.137	2.42849	168.083	2.01347	169.133	1.84653	169.13	2.70548
99.0505	-0.14817	98.977	-0.31722	98.971	-0.16277	98.9662	0.29395	98.9799	-0.08983	99.0656	-0.32399	98.9747	-0.45858	98.9747	-0.1369	98.988	-0.99202	99.0337	-0.66585	98.9854	-0.44886	98.9773	-1.45377		169.062	1.74439	169.097	1.80953	169.099	1.61758	169.089	1.22565	169.111	1.57095	168.976	1.72187	169.084	1.98318	169.103	1.65945	169.104	2.42846	168.05	2.01347	169.108	1.84645	169.096	2.70541
99.074	-0.14808	99.0015	-0.31716	98.9965	-0.16271	98.992	0.29397	99.0061	-0.08973	99.0904	-0.3239	98.9996	-0.4585	99	-0.1368	99.0123	-0.992	99.0589	-0.66582	99.0112	-0.44893	99.0031	-1.45394		169.037	1.7451	169.064	1.80952	169.066	1.61751	169.064	1.22548	169.085	1.57105	168.951	1.72188	169.059	1.98308	169.078	1.65938	169.079	2.42853	168.024	2.01339	169.075	1.84638	169.071	2.70541
99.1004	-0.14808	99.0277	-0.3171	99.0212	-0.16266	99.0174	0.29398	99.0291	-0.08959	99.1153	-0.32383	99.0253	-0.45839	99.0244	-0.13674	99.045	-0.99195	99.0841	-0.66577	99.0361	-0.44895	99.0361	-1.45421		169.004	1.74854	169.039	1.80968	169.042	1.61741	169.038	1.22548	169.051	1.57126	168.918	1.72187	169.035	1.98292	169.045	1.65933	169.053	2.42859	168	2.01325	169.05	1.84637	169.046	2.70543
99.1251	-0.14811	99.0523	-0.31705	99.0464	-0.16261	99.0423	0.29404	99.0551	-0.08945	99.1478	-0.32373	99.0585	-0.4583	99.0494	-0.13669	99.0708	-0.99188	99.1083	-0.66575	99.0684	-0.44892	99.0606	-1.45436		168.979	1.75111	169.014	1.80978	169.017	1.6174	169.005	1.2255	169.027	1.57131	168.893	1.72166	169.008	1.98277	169.02	1.65927	169.028	2.4285	167.974	2.0132	169.025	1.84634	169.021	2.70538
99.1509	-0.14808	99.0853	-0.31693	99.0795	-0.16257	99.0745	0.29416	99.0892	-0.08929	99.1733	-0.32364	99.0846	-0.45832	99.075	-0.13666	99.0955	-0.99184	99.1337	-0.66579	99.0922	-0.44891	99.086	-1.45447		168.954	1.75264	168.989	1.80982	168.992	1.6174	168.98	1.22539	169.002	1.57135	168.868	1.72143	168.984	1.98257	168.995	1.65926	169.003	2.42837	167.95	2.01321	169	1.84628	168.997	2.70534
99.1835	-0.14801	99.1105	-0.31684	99.1055	-0.16254	99.0993	0.29421	99.1136	-0.08921	99.199	-0.32358	99.1094	-0.45827	99.1081	-0.13657	99.1213	-0.99181	99.1597	-0.66581	99.1178	-0.44889	99.1105	-1.45463		168.929	1.7563	168.964	1.80987	168.966	1.61732	168.956	1.22531	168.977	1.57143	168.842	1.72135	168.959	1.98242	168.97	1.65917	168.979	2.4283	167.917	2.01312	168.975	1.84614	168.971	2.70533
99.2093	-0.14799	99.1354	-0.31684	99.1298	-0.16251	99.1244	0.29425	99.1385	-0.08921	99.2238	-0.32353	99.1334	-0.45814	99.1326	-0.13652	99.1455	-0.99182	99.1842	-0.66579	99.1434	-0.44888	99.1362	-1.4548		168.904	1.76314	168.939	1.80988	168.941	1.61713	168.931	1.22526	168.951	1.57146	168.818	1.7217	168.934	1.98236	168.945	1.65897	168.954	2.42835	167.892	2.01291	168.95	1.84605	168.946	2.70535
99.235	-0.14795	99.1609	-0.31685	99.1538	-0.16244	99.1496	0.29426	99.1636	-0.08921	99.2485	-0.32344	99.1591	-0.45804	99.1586	-0.13647	99.1794	-0.99182	99.2174	-0.66573	99.1685	-0.44886	99.1701	-1.45507		168.872	1.76748	168.915	1.80983	168.917	1.61694	168.907	1.22531	168.927	1.57142	168.785	1.72186	168.9	1.98237	168.92	1.65843	168.92	2.42846	167.866	2.01293	168.925	1.84604	168.913	2.70539
99.2598	-0.1479	99.1858	-0.31681	99.1801	-0.16235	99.1757	0.2943	99.1895	-0.08915	99.2822	-0.32332	99.1933	-0.45794	99.1834	-0.13641	99.2039	-0.99179	99.243	-0.6657	99.2012	-0.44881	99.1943	-1.45525		168.846	1.76953	168.88	1.80977	168.883	1.61681	168.882	1.22554	168.902	1.5714	168.76	1.72184	168.876	1.98261	168.895	1.65817	168.895	2.42825	167.842	2.01289	168.891	1.8461	168.888	2.70529
99.2846	-0.14784	99.2187	-0.31671	99.2134	-0.16228	99.2083	0.29436	99.2224	-0.08906	99.3071	-0.32326	99.2178	-0.45781	99.2087	-0.13635	99.2293	-0.99172	99.2683	-0.66567	99.227	-0.44876	99.2191	-1.45537		168.822	1.77318	168.856	1.80982	168.858	1.61687	168.856	1.22574	168.869	1.57159	168.735	1.72167	168.851	1.98261	168.862	1.65819	168.871	2.42794	167.817	2.01274	168.867	1.84607	168.863	2.70515
99.3177	-0.14776	99.2424	-0.31665	99.2377	-0.16225	99.2338	0.29445	99.2472	-0.08901	99.332	-0.32322	99.2423	-0.45768	99.2414	-0.13628	99.2544	-0.99169	99.2933	-0.66561	99.2513	-0.4487	99.2444	-1.45548		168.797	1.77748	168.831	1.80988	168.833	1.61687	168.823	1.22561	168.844	1.57173	168.71	1.7216	168.826	1.98251	168.837	1.65821	168.845	2.4279	167.783	2.01265	168.842	1.84602	168.838	2.70512
99.3432	-0.14771	99.2689	-0.3166	99.2631	-0.16219	99.2576	0.29455	99.2726	-0.08896	99.3575	-0.32319	99.2677	-0.4576	99.2665	-0.1362	99.279	-0.99171	99.317	-0.66554	99.2763	-0.44863	99.2689	-1.45564		168.772	1.78245	168.807	1.80997	168.808	1.61678	168.798	1.22547	168.819	1.57182	168.685	1.72159	168.801	1.98251	168.812	1.65814	168.821	2.42804	167.758	2.01288	168.816	1.84601	168.813	2.70506
99.3677	-0.14767	99.2933	-0.31656	99.2879	-0.16209	99.2823	0.29464	99.2972	-0.08891	99.3823	-0.32309	99.293	-0.45756	99.2918	-0.13612	99.3044	-0.99176	99.3501	-0.66552	99.3015	-0.44854	99.2935	-1.45586		168.739	1.78717	168.781	1.81004	168.783	1.61665	168.773	1.22546	168.794	1.57187	168.651	1.72151	168.768	1.9825	168.786	1.65811	168.787	2.42803	167.733	2.01288	168.791	1.84596	168.779	2.7048
99.3928	-0.14762	99.3187	-0.31646	99.3137	-0.16201	99.3082	0.29468	99.3227	-0.08882	99.4154	-0.32295	99.3174	-0.45746	99.3172	-0.13604	99.3297	-0.99177	99.3763	-0.66554	99.3268	-0.44851	99.319	-1.45611		168.714	1.78905	168.748	1.8101	168.75	1.61651	168.746	1.22549	168.769	1.57192	168.626	1.72129	168.743	1.98252	168.762	1.65819	168.762	2.42787	167.708	2.01277	168.758	1.84583	168.755	2.70463
99.4182	-0.14758	99.3434	-0.31635	99.3385	-0.16196	99.3336	0.29477	99.3477	-0.08872	99.4401	-0.32288	99.3428	-0.45738	99.3415	-0.136	99.3628	-0.99177	99.401	-0.66552	99.3525	-0.44853	99.3526	-1.45641		168.689	1.79026	168.722	1.81004	168.725	1.61634	168.722	1.22537	168.735	1.57195	168.601	1.72118	168.718	1.98247	168.729	1.65818	168.737	2.4278	167.684	2.01276	168.734	1.84573	168.73	2.70463
99.4513	-0.14748	99.3689	-0.31627	99.3634	-0.16192	99.3588	0.29483	99.3729	-0.08867	99.4647	-0.32277	99.376	-0.45731	99.3658	-0.13597	99.3881	-0.99176	99.4266	-0.66549	99.3864	-0.44852	99.3782	-1.45659		168.665	1.79179	168.697	1.81005	168.7	1.6163	168.689	1.22487	168.711	1.57191	168.576	1.72121	168.693	1.98233	168.703	1.65798	168.713	2.42769	167.65	2.01285	168.708	1.84574	168.705	2.70476
99.4763	-0.14739	99.4027	-0.31615	99.397	-0.16187	99.3917	0.29491	99.406	-0.08864	99.4901	-0.32268	99.4004	-0.45725	99.3913	-0.13593	99.413	-0.99171	99.4514	-0.66549	99.4104	-0.4485	99.4028	-1.45677		168.641	1.79556	168.673	1.81012	168.675	1.61638	168.664	1.22454	168.686	1.5718	168.552	1.72124	168.668	1.98229	168.679	1.65783	168.688	2.42752	167.625	2.01284	168.683	1.84582	168.68	2.70481
99.5006	-0.14736	99.4267	-0.31605	99.4215	-0.16182	99.4161	0.29505	99.4309	-0.08857	99.5156	-0.32265	99.4245	-0.45716	99.4246	-0.13582	99.4386	-0.99165	99.4843	-0.66549	99.4357	-0.44849	99.4267	-1.45697		168.606	1.80177	168.648	1.81016	168.65	1.61647	168.64	1.22451	168.661	1.57172	168.518	1.72122	168.643	1.98226	168.653	1.65775	168.662	2.42735	167.6	2.01284	168.658	1.84586	168.655	2.70471
99.5258	-0.14733	99.4524	-0.31596	99.4462	-0.16173	99.4414	0.29519	99.4559	-0.08849	99.5489	-0.3226	99.4493	-0.45704	99.4499	-0.13568	99.4628	-0.99163	99.5098	-0.66546	99.4604	-0.44845	99.4532	-1.45716		168.582	1.80393	168.623	1.81012	168.625	1.6165	168.616	1.22466	168.636	1.57179	168.493	1.72127	168.618	1.98217	168.629	1.65765	168.637	2.42724	167.575	2.01281	168.633	1.84581	168.63	2.70458
99.5507	-0.14725	99.4776	-0.31589	99.4712	-0.16161	99.4663	0.29528	99.4806	-0.08843	99.5739	-0.32252	99.475	-0.45693	99.475	-0.13558	99.4958	-0.99161	99.5348	-0.6654	99.4853	-0.4484	99.4862	-1.45739		168.558	1.80733	168.598	1.81008	168.6	1.61635	168.589	1.22482	168.611	1.5719	168.468	1.72136	168.584	1.98206	168.604	1.65749	168.604	2.42729	167.549	2.01278	168.608	1.84571	168.597	2.70444
99.5831	-0.14713	99.5019	-0.31587	99.4964	-0.16155	99.4917	0.29533	99.5056	-0.08838	99.5988	-0.32244	99.5082	-0.45688	99.4993	-0.13556	99.5206	-0.99158	99.559	-0.66531	99.5181	-0.44838	99.5116	-1.45757		168.533	1.81339	168.564	1.80994	168.567	1.61615	168.564	1.22492	168.585	1.57188	168.443	1.72133	168.559	1.98209	168.579	1.65737	168.579	2.42732	167.516	2.01274	168.575	1.84562	168.571	2.70416
99.6091	-0.1471	99.5355	-0.31587	99.5298	-0.16154	99.5242	0.29546	99.5391	-0.08829	99.6321	-0.32228	99.5336	-0.45686	99.5246	-0.13556	99.5458	-0.99153	99.5837	-0.66527	99.5421	-0.44838	99.5361	-1.45774		168.507	1.81859	168.539	1.80992	168.542	1.61607	168.54	1.22487	168.553	1.57181	168.418	1.72129	168.534	1.98207	168.545	1.65729	168.554	2.42718	167.491	2.01261	168.55	1.84561	168.547	2.70404
99.6333	-0.14703	99.5609	-0.31587	99.5549	-0.16151	99.5497	0.29558	99.5637	-0.08824	99.6574	-0.32216	99.5586	-0.45685	99.5584	-0.13548	99.5716	-0.9915	99.617	-0.66524	99.5685	-0.44839	99.5617	-1.45797		168.474	1.82386	168.515	1.81003	168.518	1.61608	168.506	1.2248	168.528	1.57183	168.385	1.72133	168.509	1.9818	168.52	1.6572	168.528	2.42698	167.467	2.01244	168.525	1.84565	168.522	2.70407
99.6591	-0.14691	99.5855	-0.31581	99.5798	-0.16141	99.5748	0.29567	99.5896	-0.0882	99.6819	-0.32213	99.5851	-0.45678	99.5826	-0.13539	99.5958	-0.99152	99.6418	-0.66523	99.5945	-0.44844	99.5864	-1.45818		168.45	1.82824	168.49	1.81002	168.492	1.6161	168.482	1.22486	168.503	1.572	168.36	1.7214	168.484	1.98156	168.495	1.65712	168.504	2.42682	167.442	2.01234	168.5	1.84569	168.497	2.70409
99.6834	-0.14686	99.6109	-0.31571	99.6056	-0.16131	99.6003	0.29571	99.6139	-0.08811	99.7077	-0.32211	99.6091	-0.45667	99.6078	-0.1353	99.6216	-0.99154	99.6672	-0.66522	99.6188	-0.44847	99.6105	-1.45838		168.425	1.83243	168.464	1.80995	168.467	1.61601	168.457	1.22486	168.478	1.57217	168.335	1.72136	168.45	1.98144	168.47	1.65705	168.471	2.42662	167.416	2.0123	168.475	1.84577	168.463	2.70399
99.7169	-0.1468	99.6352	-0.31563	99.6302	-0.16127	99.6255	0.29576	99.639	-0.08801	99.7324	-0.32206	99.6335	-0.45653	99.632	-0.13523	99.6471	-0.99151	99.6917	-0.66521	99.6443	-0.44846	99.6357	-1.45857		168.401	1.83815	168.431	1.8103	168.434	1.61577	168.432	1.22478	168.452	1.57228	168.309	1.72127	168.425	1.98139	168.446	1.65704	168.445	2.42646	167.383	2.01228	168.442	1.84575	168.439	2.7039
99.7423	-0.14668	99.6599	-0.31558	99.6557	-0.16125	99.6505	0.29584	99.6641	-0.08792	99.7652	-0.32199	99.6592	-0.45642	99.6576	-0.13517	99.6798	-0.99146	99.7173	-0.66519	99.669	-0.44845	99.6688	-1.45883		168.376	1.84331	168.406	1.81049	168.409	1.61568	168.407	1.22461	168.419	1.57237	168.285	1.72117	168.401	1.98141	168.412	1.65698	168.42	2.42647	167.358	2.01217	168.417	1.84568	168.414	2.70379
99.767	-0.14657	99.6859	-0.31552	99.6807	-0.1612	99.6751	0.29592	99.6893	-0.08791	99.7901	-0.32194	99.6926	-0.45627	99.6833	-0.13509	99.7047	-0.99143	99.7513	-0.66516	99.7021	-0.44846	99.6944	-1.45904		168.343	1.8478	168.382	1.81046	168.384	1.6157	168.373	1.22444	168.395	1.57241	168.252	1.72103	168.376	1.98147	168.387	1.65693	168.396	2.42644	167.334	2.01215	168.392	1.84555	168.388	2.70364
99.7921	-0.14648	99.719	-0.31539	99.714	-0.16108	99.7094	0.29602	99.7231	-0.0879	99.8155	-0.32187	99.7169	-0.45618	99.7083	-0.13506	99.7295	-0.99138	99.7769	-0.66514	99.727	-0.44845	99.7195	-1.45927		168.318	1.8509	168.356	1.81048	168.359	1.61576	168.348	1.22439	168.37	1.57245	168.227	1.72091	168.352	1.98143	168.362	1.6569	168.371	2.42639	167.308	2.01207	168.367	1.8454	168.363	2.70352
99.8172	-0.14642	99.7438	-0.3153	99.7386	-0.16099	99.734	0.29609	99.7484	-0.08781	99.8411	-0.32178	99.7417	-0.45613	99.7425	-0.13499	99.7546	-0.99134	99.8016	-0.66508	99.7518	-0.44844	99.7442	-1.4595		168.293	1.8527	168.331	1.81038	168.333	1.61569	168.323	1.22438	168.344	1.5725	168.202	1.72086	168.326	1.98127	168.337	1.65688	168.346	2.42634	167.283	2.01182	168.342	1.84535	168.338	2.7034
99.8508	-0.14635	99.7693	-0.31526	99.7636	-0.16097	99.7594	0.29618	99.7728	-0.08771	99.8657	-0.32168	99.767	-0.45607	99.7666	-0.13491	99.7794	-0.99128	99.8251	-0.66502	99.7768	-0.44844	99.7693	-1.45971		168.268	1.85559	168.306	1.80948	168.309	1.61556	168.298	1.22428	168.318	1.57259	168.169	1.72088	168.301	1.98118	168.313	1.65689	168.32	2.42634	167.25	2.01152	168.317	1.84526	168.314	2.7034
99.8761	-0.14633	99.7941	-0.31522	99.789	-0.16096	99.7845	0.29627	99.7981	-0.08758	99.8994	-0.32161	99.7919	-0.45599	99.7911	-0.13479	99.8126	-0.99124	99.8507	-0.66496	99.8015	-0.44847	99.8027	-1.45998		168.244	1.86318	168.282	1.80913	168.283	1.61548	168.273	1.22415	168.293	1.57268	168.143	1.72077	168.268	1.98151	168.287	1.65685	168.287	2.4262	167.225	2.01138	168.292	1.84504	168.28	2.70342
99.9009	-0.14626	99.8188	-0.31516	99.8135	-0.16091	99.8098	0.2963	99.8236	-0.08746	99.9242	-0.32154	99.8256	-0.45592	99.8153	-0.13469	99.8374	-0.99125	99.8855	-0.6649	99.835	-0.44852	99.8277	-1.46016		168.21	1.87562	168.249	1.80932	168.251	1.61551	168.248	1.22405	168.269	1.57276	168.118	1.72071	168.244	1.98181	168.262	1.65666	168.262	2.42602	167.2	2.01138	168.259	1.84481	168.255	2.70335
99.9262	-0.14617	99.8529	-0.31502	99.8471	-0.16077	99.8433	0.29628	99.8568	-0.08738	99.949	-0.32144	99.8506	-0.45594	99.8409	-0.13461	99.8631	-0.99124	99.9104	-0.66482	99.86	-0.44854	99.8523	-1.46033		168.186	1.88109	168.224	1.80937	168.225	1.61549	168.223	1.22398	168.236	1.57285	168.093	1.72079	168.218	1.98176	168.229	1.65644	168.238	2.42588	167.175	2.01142	168.234	1.84476	168.23	2.70316
99.9513	-0.14614	99.8768	-0.31491	99.872	-0.16069	99.8677	0.29633	99.8809	-0.08732	99.9737	-0.32133	99.8754	-0.45594	99.8747	-0.13455	99.8878	-0.99123	99.9353	-0.66476	99.8855	-0.44856	99.8764	-1.46049		168.161	1.88418	168.198	1.80936	168.2	1.61551	168.19	1.22388	168.21	1.57311	168.068	1.72081	168.193	1.9817	168.205	1.65629	168.213	2.42579	167.15	2.01148	168.209	1.8448	168.205	2.70302
99.9853	-0.14609	99.9019	-0.31482	99.8979	-0.16067	99.8928	0.29644	99.907	-0.08725	99.999	-0.32123	99.9004	-0.45587	99.9011	-0.13455	99.9133	-0.9912	99.96	-0.66471	99.9097	-0.44859	99.9019	-1.46069		168.136	1.88761	168.174	1.80944	168.175	1.61556	168.165	1.2238	168.186	1.57341	168.035	1.7207	168.168	1.98165	168.18	1.65615	168.187	2.42565	167.116	2.01143	168.184	1.84484	168.18	2.70302
100.01	-0.14602	99.9276	-0.31477	99.9214	-0.16064	99.9179	0.29652	99.9321	-0.0872	100.032	-0.32116	99.9253	-0.4558	99.9251	-0.13453	99.9379	-0.99118	99.9845	-0.66469	99.9352	-0.44858	99.9277	-1.4609		168.111	1.89271	168.148	1.80958	168.15	1.61553	168.139	1.22377	168.16	1.57354	168.01	1.72067	168.135	1.9816	168.154	1.65616	168.154	2.4255	167.092	2.01125	168.159	1.84479	168.147	2.70306
100.035	-0.14598	99.9531	-0.31476	99.9466	-0.16058	99.9412	0.29659	99.9565	-0.08717	100.057	-0.32116	99.95	-0.45576	99.9494	-0.13446	99.9633	-0.9912	100.018	-0.66468	99.9598	-0.44852	99.9523	-1.46112		168.079	1.90284	168.115	1.80963	168.117	1.61549	168.114	1.22381	168.135	1.57357	167.985	1.72067	168.11	1.98145	168.129	1.65606	168.129	2.4254	167.067	2.01116	168.126	1.84466	168.121	2.70309
100.06	-0.14594	99.9775	-0.31472	99.9722	-0.16053	99.9753	0.2966	99.9818	-0.08716	100.083	-0.32114	99.9763	-0.45572	99.9744	-0.13437	99.9972	-0.99114	100.044	-0.66467	99.9852	-0.4485	99.9858	-1.46137		168.054	1.91081	168.089	1.80952	168.092	1.61559	168.09	1.22382	168.103	1.57384	167.96	1.72059	168.084	1.98128	168.096	1.6559	168.104	2.42535	167.042	2.01118	168.101	1.84468	168.097	2.70309
100.085	-0.1459	100.002	-0.31467	99.9977	-0.16049	99.9999	0.29657	100.006	-0.08714	100.107	-0.32108	100.009	-0.4556	100.001	-0.1343	100.021	-0.99103	100.068	-0.66465	100.018	-0.44853	100.01	-1.46159		168.029	1.91796	168.065	1.80947	168.067	1.61556	168.056	1.22381	168.078	1.5744	167.935	1.72056	168.059	1.98114	168.071	1.65577	168.079	2.42525	167.017	2.01112	168.076	1.84471	168.072	2.70299
100.118	-0.14583	100.036	-0.31456	100.031	-0.16041	100.026	0.29653	100.04	-0.08707	100.132	-0.32103	100.034	-0.45548	100.025	-0.13427	100.047	-0.99098	100.093	-0.66462	100.043	-0.44851	100.036	-1.46181		168.005	1.92537	168.039	1.80951	168.042	1.6154	168.031	1.22382	168.054	1.57477	167.902	1.72058	168.034	1.98109	168.046	1.65572	168.055	2.42515	166.992	2.01103	168.051	1.84471	168.047	2.70283
100.144	-0.1458	100.061	-0.31452	100.056	-0.16033	100.052	0.29652	100.064	-0.08703	100.166	-0.32093	100.059	-0.45542	100.059	-0.13419	100.071	-0.99097	100.118	-0.66458	100.069	-0.44849	100.061	-1.46203		167.98	1.93493	168.015	1.80948	168.018	1.61528	168.007	1.22382	168.028	1.575	167.877	1.72044	168.009	1.98116	168.021	1.65573	168.029	2.42515	166.966	2.01099	168.025	1.84447	168.023	2.70275
100.169	-0.14575	100.086	-0.31446	100.081	-0.16025	100.076	0.29656	100.09	-0.08697	100.191	-0.32087	100.084	-0.45539	100.084	-0.13411	100.097	-0.99093	100.152	-0.66455	100.093	-0.44849	100.086	-1.46224		167.955	1.94218	167.99	1.80948	167.992	1.61529	167.982	1.22379	168.002	1.57516	167.852	1.72032	167.985	1.98124	167.996	1.65575	168.004	2.42516	166.933	2.01101	168	1.84399	167.997	2.70274
100.193	-0.1457	100.11	-0.31436	100.106	-0.1602	100.102	0.29665	100.115	-0.08692	100.216	-0.3208	100.109	-0.45534	100.109	-0.13403	100.129	-0.99085	100.177	-0.66454	100.119	-0.44843	100.12	-1.46256		167.931	1.94747	167.965	1.80958	167.967	1.61528	167.957	1.22382	167.977	1.57519	167.827	1.72025	167.951	1.98091	167.971	1.65571	167.971	2.42526	166.909	2.01097	167.975	1.84381	167.964	2.70274
100.219	-0.14563	100.136	-0.31427	100.131	-0.16017	100.126	0.29675	100.14	-0.08687	100.241	-0.32071	100.142	-0.45529	100.134	-0.13393	100.155	-0.99083	100.202	-0.66451	100.152	-0.44842	100.144	-1.46276		167.898	1.95595	167.931	1.80994	167.934	1.61513	167.923	1.22379	167.953	1.57525	167.802	1.72015	167.925	1.98047	167.946	1.65549	167.946	2.42538	166.883	2.01092	167.942	1.84368	167.939	2.70261
100.252	-0.14558	100.168	-0.31419	100.164	-0.1601	100.16	0.29688	100.173	-0.08683	100.266	-0.32061	100.167	-0.45529	100.159	-0.13383	100.18	-0.99081	100.226	-0.66448	100.177	-0.44845	100.169	-1.46292		167.873	1.96469	167.906	1.8101	167.909	1.61493	167.897	1.22367	167.92	1.57542	167.768	1.72003	167.901	1.98041	167.913	1.65533	167.921	2.42521	166.858	2.01095	167.918	1.8436	167.914	2.70244
100.276	-0.14553	100.194	-0.31417	100.189	-0.16008	100.184	0.29699	100.198	-0.08677	100.3	-0.32053	100.193	-0.45523	100.192	-0.13378	100.205	-0.99075	100.251	-0.66446	100.203	-0.44842	100.194	-1.4631		167.849	1.97582	167.881	1.81011	167.884	1.61483	167.873	1.22359	167.894	1.57556	167.744	1.71995	167.875	1.98052	167.888	1.65535	167.896	2.42449	166.833	2.01099	167.892	1.84356	167.889	2.70242
100.301	-0.14546	100.219	-0.31415	100.215	-0.16005	100.21	0.29711	100.223	-0.08668	100.325	-0.32051	100.218	-0.45517	100.217	-0.13371	100.23	-0.99068	100.286	-0.66445	100.227	-0.44835	100.22	-1.4633		167.824	1.98424	167.857	1.81004	167.859	1.61479	167.847	1.22354	167.869	1.57565	167.719	1.71989	167.851	1.98054	167.863	1.65538	167.871	2.42417	166.8	2.01087	167.867	1.84356	167.864	2.70245
100.326	-0.14537	100.244	-0.31411	100.239	-0.16	100.234	0.29723	100.249	-0.08661	100.35	-0.32045	100.243	-0.4551	100.241	-0.13364	100.255	-0.99065	100.311	-0.66442	100.251	-0.44828	100.245	-1.46355		167.799	1.98842	167.832	1.81004	167.834	1.61472	167.823	1.22348	167.844	1.57571	167.694	1.7198	167.819	1.98051	167.838	1.65526	167.838	2.42415	166.776	2.01077	167.842	1.84363	167.831	2.70233
100.35	-0.14532	100.269	-0.31408	100.264	-0.15993	100.259	0.29735	100.274	-0.08651	100.374	-0.32035	100.268	-0.45504	100.266	-0.13359	100.28	-0.99065	100.335	-0.66435	100.276	-0.44824	100.269	-1.4638		167.767	1.99427	167.798	1.81011	167.8	1.61469	167.799	1.22338	167.819	1.57578	167.669	1.71976	167.793	1.98055	167.813	1.6551	167.813	2.42421	166.75	2.01085	167.809	1.84372	167.807	2.70225
100.384	-0.14521	100.294	-0.31403	100.29	-0.15985	100.292	0.29753	100.298	-0.0864	100.399	-0.32027	100.293	-0.455	100.292	-0.13353	100.314	-0.99059	100.36	-0.66427	100.301	-0.44822	100.303	-1.46412		167.743	2.00225	167.774	1.81017	167.776	1.61468	167.774	1.22333	167.786	1.57606	167.635	1.71982	167.768	1.9806	167.78	1.65503	167.787	2.42413	166.725	2.01091	167.785	1.84376	167.781	2.70226
100.409	-0.14514	100.319	-0.31399	100.314	-0.1598	100.317	0.29757	100.324	-0.0863	100.433	-0.32024	100.326	-0.45495	100.316	-0.13348	100.339	-0.99051	100.385	-0.66423	100.335	-0.44825	100.328	-1.46433		167.717	2.01566	167.749	1.81023	167.751	1.61464	167.74	1.22326	167.762	1.57636	167.611	1.71978	167.743	1.9805	167.754	1.65496	167.762	2.42401	166.7	2.01087	167.759	1.84372	167.755	2.7022
100.435	-0.14509	100.353	-0.3139	100.347	-0.15968	100.343	0.29753	100.357	-0.08618	100.458	-0.32018	100.351	-0.45492	100.342	-0.13346	100.363	-0.99049	100.419	-0.66418	100.36	-0.44828	100.352	-1.46455		167.693	2.0285	167.723	1.81035	167.726	1.61437	167.715	1.22312	167.737	1.57655	167.586	1.71967	167.718	1.98048	167.73	1.655	167.737	2.42403	166.667	2.01082	167.734	1.84374	167.731	2.70218
100.46	-0.14502	100.378	-0.31381	100.371	-0.15963	100.368	0.29751	100.383	-0.08611	100.482	-0.3201	100.376	-0.4549	100.376	-0.13341	100.388	-0.9905	100.444	-0.66416	100.385	-0.44827	100.377	-1.46478		167.669	2.03959	167.699	1.8106	167.701	1.61421	167.69	1.22299	167.712	1.57674	167.561	1.71961	167.685	1.98051	167.705	1.65503	167.704	2.42411	166.642	2.01073	167.709	1.84371	167.697	2.70221
100.484	-0.14494	100.403	-0.31367	100.398	-0.15958	100.394	0.29756	100.407	-0.08606	100.507	-0.32004	100.401	-0.45485	100.4	-0.13331	100.413	-0.99053	100.469	-0.66413	100.409	-0.44823	100.402	-1.46501		167.635	2.04841	167.665	1.81064	167.668	1.61406	167.666	1.22304	167.686	1.57699	167.535	1.7196	167.66	1.98044	167.679	1.65498	167.679	2.42403	166.617	2.0107	167.676	1.84344	167.672	2.70219
100.511	-0.1449	100.428	-0.31357	100.422	-0.15949	100.418	0.29759	100.433	-0.08599	100.533	-0.32002	100.426	-0.45476	100.426	-0.13324	100.447	-0.99044	100.494	-0.66407	100.435	-0.44821	100.435	-1.46533		167.612	2.05445	167.641	1.81051	167.643	1.61403	167.64	1.22326	167.653	1.57711	167.502	1.71963	167.634	1.9802	167.647	1.65492	167.654	2.42384	166.592	2.01071	167.651	1.84329	167.647	2.70208
100.535	-0.14486	100.453	-0.31353	100.448	-0.15939	100.443	0.29762	100.457	-0.08588	100.566	-0.31997	100.46	-0.45469	100.451	-0.13317	100.472	-0.99037	100.519	-0.66401	100.468	-0.44817	100.461	-1.46554		167.587	2.06597	167.615	1.81055	167.618	1.61402	167.606	1.22318	167.629	1.57715	167.477	1.71966	167.608	1.98015	167.622	1.65486	167.629	2.42361	166.566	2.01068	167.627	1.84325	167.622	2.70203
100.568	-0.14473	100.486	-0.31345	100.48	-0.15928	100.476	0.29775	100.491	-0.08577	100.592	-0.31992	100.484	-0.4547	100.475	-0.13308	100.497	-0.99038	100.552	-0.664	100.493	-0.44809	100.486	-1.46577		167.562	2.0754	167.59	1.81067	167.593	1.61387	167.582	1.22305	167.604	1.57763	167.452	1.71966	167.584	1.98016	167.596	1.65478	167.604	2.42349	166.534	2.01055	167.601	1.8433	167.597	2.70195
100.594	-0.14461	100.511	-0.31333	100.506	-0.1592	100.5	0.29786	100.516	-0.08569	100.616	-0.31986	100.509	-0.4547	100.51	-0.13298	100.522	-0.99039	100.578	-0.66399	100.517	-0.44801	100.51	-1.46599		167.537	2.08495	167.565	1.81082	167.568	1.61367	167.558	1.22304	167.579	1.57826	167.427	1.71953	167.559	1.97967	167.571	1.6547	167.579	2.42343	166.508	2.01042	167.576	1.8433	167.572	2.70192
100.618	-0.14452	100.536	-0.3132	100.531	-0.15911	100.526	0.29795	100.541	-0.08565	100.641	-0.31978	100.534	-0.45464	100.534	-0.13292	100.547	-0.99035	100.602	-0.66395	100.543	-0.44791	100.535	-1.46622		167.505	2.0946	167.54	1.81087	167.543	1.61348	167.532	1.22299	167.554	1.57848	167.402	1.7194	167.535	1.97895	167.547	1.65453	167.554	2.42334	166.483	2.01038	167.551	1.84324	167.547	2.70198
100.641	-0.14444	100.561	-0.31309	100.556	-0.15903	100.551	0.298	100.566	-0.08559	100.665	-0.31967	100.559	-0.45455	100.558	-0.13284	100.581	-0.9903	100.627	-0.66394	100.568	-0.44783	100.569	-1.46652		167.481	2.10426	167.515	1.81087	167.518	1.61346	167.507	1.22292	167.529	1.5786	167.369	1.71946	167.501	1.97866	167.521	1.65439	167.521	2.42323	166.458	2.01031	167.526	1.84294	167.514	2.70213
100.667	-0.14432	100.585	-0.31302	100.581	-0.15892	100.577	0.29803	100.591	-0.08553	100.699	-0.31957	100.593	-0.45448	100.583	-0.13274	100.606	-0.99029	100.652	-0.66392	100.6	-0.44773	100.594	-1.46674		167.456	2.11645	167.482	1.81088	167.484	1.61351	167.482	1.22291	167.504	1.57871	167.344	1.71951	167.475	1.97877	167.496	1.65441	167.496	2.42325	166.434	2.01017	167.493	1.84271	167.489	2.70222
100.7	-0.14425	100.619	-0.31289	100.614	-0.15875	100.61	0.29811	100.625	-0.08543	100.724	-0.31952	100.618	-0.45444	100.61	-0.13266	100.63	-0.99029	100.686	-0.66384	100.626	-0.44762	100.619	-1.46694		167.433	2.12695	167.457	1.81083	167.46	1.61344	167.456	1.22286	167.47	1.57898	167.319	1.71941	167.451	1.97884	167.463	1.65438	167.472	2.42324	166.4	2.0101	167.467	1.84251	167.464	2.70228
100.726	-0.14422	100.644	-0.3128	100.64	-0.15865	100.634	0.29821	100.65	-0.08537	100.75	-0.31949	100.643	-0.45433	100.641	-0.13254	100.655	-0.99028	100.71	-0.6638	100.651	-0.44753	100.643	-1.46715		167.408	2.13607	167.431	1.81079	167.434	1.6132	167.423	1.22234	167.444	1.57941	167.293	1.71922	167.426	1.97871	167.438	1.65432	167.445	2.42315	166.375	2.01	167.443	1.84235	167.439	2.70225
100.75	-0.14419	100.669	-0.31274	100.664	-0.15857	100.659	0.29828	100.674	-0.08531	100.774	-0.31944	100.667	-0.45424	100.667	-0.13245	100.68	-0.99023	100.736	-0.66377	100.675	-0.44751	100.669	-1.46737		167.374	2.15068	167.407	1.81081	167.409	1.61302	167.399	1.22205	167.42	1.57971	167.269	1.7191	167.401	1.97863	167.413	1.65418	167.421	2.423	166.35	2.00988	167.418	1.84229	167.414	2.70218
100.775	-0.14412	100.694	-0.31269	100.689	-0.15851	100.684	0.29833	100.699	-0.08524	100.8	-0.3194	100.692	-0.45418	100.692	-0.13241	100.705	-0.99019	100.761	-0.66375	100.701	-0.44752	100.694	-1.4676		167.351	2.15491	167.382	1.81094	167.385	1.61297	167.373	1.22219	167.395	1.57996	167.236	1.71901	167.368	1.97868	167.388	1.65414	167.388	2.42282	166.326	2.00982	167.393	1.8426	167.381	2.70223
100.801	-0.14407	100.719	-0.31261	100.715	-0.15849	100.71	0.29839	100.725	-0.08515	100.833	-0.31936	100.718	-0.45415	100.718	-0.13238	100.73	-0.99016	100.786	-0.66367	100.726	-0.44746	100.719	-1.46781		167.327	2.16353	167.348	1.81115	167.352	1.61297	167.349	1.22266	167.37	1.58015	167.211	1.71893	167.342	1.97878	167.363	1.65418	167.363	2.42268	166.301	2.00978	167.359	1.8427	167.356	2.70227
100.835	-0.14399	100.745	-0.31251	100.74	-0.15848	100.735	0.2985	100.749	-0.08504	100.857	-0.3193	100.743	-0.45413	100.743	-0.13234	100.764	-0.99016	100.811	-0.66362	100.751	-0.44733	100.752	-1.46807		167.302	2.17484	167.322	1.81126	167.326	1.61302	167.323	1.22277	167.337	1.58079	167.185	1.7189	167.318	1.97876	167.329	1.65426	167.337	2.42271	166.266	2.00968	167.334	1.84262	167.331	2.70221
100.86	-0.14396	100.769	-0.31247	100.765	-0.15847	100.76	0.29859	100.774	-0.08495	100.882	-0.31923	100.776	-0.45408	100.768	-0.1323	100.789	-0.99014	100.836	-0.66359	100.784	-0.44716	100.777	-1.46828		167.277	2.18657	167.299	1.81127	167.301	1.61297	167.29	1.22267	167.313	1.58125	167.16	1.71882	167.293	1.97866	167.305	1.65417	167.313	2.42278	166.242	2.00959	167.31	1.84261	167.306	2.70208
100.885	-0.14391	100.802	-0.31246	100.798	-0.15839	100.793	0.29868	100.808	-0.08487	100.908	-0.31916	100.801	-0.454	100.793	-0.13227	100.814	-0.99011	100.868	-0.66353	100.809	-0.44707	100.803	-1.46854		167.244	2.20394	167.274	1.81125	167.276	1.61295	167.264	1.22267	167.287	1.58151	167.136	1.71876	167.268	1.9787	167.28	1.65403	167.288	2.42277	166.217	2.00942	167.285	1.84267	167.28	2.70204
100.911	-0.14385	100.827	-0.31241	100.822	-0.15826	100.819	0.29873	100.832	-0.08481	100.933	-0.31913	100.827	-0.45393	100.825	-0.13218	100.839	-0.99008	100.893	-0.66347	100.834	-0.44697	100.828	-1.46878		167.22	2.21874	167.249	1.81129	167.251	1.61297	167.24	1.22272	167.262	1.58172	167.103	1.71875	167.244	1.97877	167.256	1.65399	167.264	2.42269	166.192	2.00925	167.259	1.84273	167.256	2.70195
100.935	-0.14378	100.852	-0.31234	100.848	-0.15813	100.844	0.29876	100.858	-0.08474	100.967	-0.31911	100.851	-0.45384	100.85	-0.13212	100.864	-0.99003	100.918	-0.66341	100.858	-0.44686	100.853	-1.46898		167.196	2.22383	167.224	1.81139	167.226	1.61297	167.215	1.22274	167.237	1.58209	167.077	1.71869	167.218	1.97876	167.23	1.654	167.238	2.42262	166.167	2.00922	167.235	1.84266	167.231	2.70181
100.969	-0.14367	100.878	-0.31227	100.873	-0.15805	100.869	0.29877	100.882	-0.08468	100.991	-0.31906	100.876	-0.45373	100.875	-0.13208	100.897	-0.98997	100.943	-0.66336	100.883	-0.44677	100.885	-1.46927		167.171	2.22423	167.199	1.81149	167.201	1.61284	167.191	1.22272	167.213	1.58239	167.052	1.71869	167.184	1.97869	167.205	1.65402	167.205	2.42258	166.133	2.00925	167.21	1.84252	167.198	2.70172
100.994	-0.1436	100.903	-0.31221	100.898	-0.15795	100.894	0.29885	100.908	-0.08462	101.016	-0.31899	100.909	-0.45364	100.901	-0.13206	100.922	-0.98994	100.969	-0.66334	100.918	-0.44673	100.91	-1.4695		167.148	2.2387	167.165	1.81157	167.168	1.6127	167.167	1.22272	167.187	1.58261	167.028	1.71885	167.16	1.97863	167.18	1.65387	167.18	2.42253	166.109	2.00921	167.176	1.8423	167.172	2.7017
101.018	-0.14357	100.936	-0.31204	100.931	-0.15785	100.927	0.29897	100.941	-0.08449	101.041	-0.31896	100.934	-0.45361	100.926	-0.132	100.948	-0.98992	101.002	-0.6633	100.942	-0.44671	100.936	-1.46976		167.114	2.25844	167.14	1.81153	167.143	1.61266	167.142	1.22268	167.155	1.58294	167.002	1.71888	167.134	1.97849	167.146	1.65369	167.155	2.42235	166.083	2.00916	167.151	1.84223	167.148	2.70158
101.042	-0.14356	100.96	-0.31193	100.957	-0.15779	100.952	0.29902	100.966	-0.08439	101.066	-0.31894	100.96	-0.45361	100.96	-0.13193	100.972	-0.98988	101.027	-0.66325	100.968	-0.44665	100.961	-1.47005		167.09	2.26192	167.116	1.81148	167.118	1.61261	167.107	1.22269	167.129	1.58325	166.969	1.71875	167.109	1.97832	167.121	1.65361	167.13	2.42196	166.059	2.00906	167.126	1.84218	167.123	2.7015
101.068	-0.14352	100.986	-0.31187	100.982	-0.15775	100.978	0.29905	100.992	-0.08429	101.099	-0.31893	100.985	-0.45363	100.985	-0.13185	100.997	-0.9898	101.052	-0.6632	100.992	-0.44656	100.985	-1.47031		167.066	2.26273	167.09	1.8115	167.094	1.61258	167.083	1.2227	167.105	1.58352	166.944	1.7187	167.084	1.97834	167.097	1.65355	167.105	2.42178	166.033	2.00893	167.102	1.84221	167.097	2.70154
101.102	-0.14342	101.011	-0.31181	101.006	-0.15769	101.003	0.2991	101.016	-0.08419	101.125	-0.31891	101.01	-0.45363	101.009	-0.13175	101.022	-0.9897	101.077	-0.66313	101.017	-0.4465	101.011	-1.47054		167.042	2.27394	167.065	1.81156	167.068	1.61265	167.057	1.22263	167.079	1.58395	166.919	1.71876	167.05	1.97839	167.072	1.65347	167.071	2.4218	166	2.00886	167.077	1.84218	167.064	2.70142
101.127	-0.14337	101.036	-0.3117	101.031	-0.15762	101.027	0.29913	101.041	-0.08405	101.149	-0.31881	101.034	-0.45355	101.034	-0.13168	101.047	-0.98963	101.101	-0.66305	101.042	-0.44645	101.036	-1.47077		167.018	2.29402	167.032	1.81158	167.035	1.61274	167.033	1.22252	167.054	1.58532	166.894	1.71872	167.026	1.97806	167.047	1.65331	167.047	2.42194	165.976	2.00884	167.043	1.84205	167.039	2.70128
101.152	-0.14332	101.061	-0.31159	101.056	-0.15757	101.053	0.29911	101.066	-0.08391	101.183	-0.31872	101.059	-0.45344	101.06	-0.13162	101.081	-0.98961	101.135	-0.66291	101.067	-0.44642	101.069	-1.47111		166.985	2.31603	167.006	1.81155	167.01	1.61268	167.008	1.22248	167.021	1.58638	166.869	1.71846	167.001	1.9766	167.013	1.65323	167.021	2.42198	165.951	2.00879	167.018	1.84187	167.014	2.70129
101.176	-0.14327	101.086	-0.31151	101.082	-0.15747	101.077	0.29912	101.092	-0.08382	101.208	-0.31869	101.093	-0.45332	101.084	-0.13156	101.106	-0.98961	101.16	-0.66286	101.1	-0.44632	101.094	-1.47138		166.96	2.32578	166.982	1.81151	166.985	1.6124	166.975	1.22247	166.995	1.58643	166.837	1.71824	166.976	1.9765	166.989	1.6531	166.996	2.42191	165.925	2.00869	166.993	1.84172	166.99	2.70136
101.202	-0.14322	101.12	-0.3114	101.115	-0.15735	101.11	0.29916	101.124	-0.08372	101.232	-0.31865	101.116	-0.45328	101.11	-0.13148	101.131	-0.98957	101.185	-0.66281	101.125	-0.44625	101.119	-1.47161		166.936	2.33019	166.957	1.81156	166.959	1.61211	166.95	1.22229	166.971	1.58655	166.811	1.71819	166.951	1.9766	166.964	1.65299	166.971	2.42186	165.9	2.00865	166.968	1.84157	166.965	2.70141
101.235	-0.14316	101.145	-0.31134	101.14	-0.15731	101.135	0.29918	101.149	-0.08367	101.258	-0.3186	101.143	-0.45327	101.143	-0.13142	101.155	-0.98951	101.21	-0.66277	101.15	-0.44624	101.143	-1.47183		166.912	2.33098	166.932	1.81162	166.935	1.61197	166.924	1.22194	166.946	1.58689	166.786	1.71842	166.927	1.9767	166.939	1.65301	166.946	2.42181	165.867	2.00867	166.943	1.84154	166.94	2.70145
101.26	-0.1431	101.169	-0.31129	101.165	-0.15727	101.16	0.29919	101.174	-0.0836	101.283	-0.31858	101.167	-0.45328	101.167	-0.13139	101.181	-0.98944	101.236	-0.66273	101.175	-0.44627	101.169	-1.47208		166.887	2.33987	166.908	1.81165	166.91	1.61201	166.899	1.22165	166.921	1.58753	166.761	1.71857	166.901	1.97667	166.913	1.65307	166.921	2.42165	165.842	2.00862	166.918	1.84158	166.915	2.70152
101.285	-0.14302	101.194	-0.31125	101.189	-0.1572	101.185	0.29921	101.2	-0.0835	101.316	-0.31852	101.192	-0.45329	101.193	-0.13133	101.214	-0.98937	101.269	-0.6626	101.2	-0.44627	101.203	-1.47242		166.855	2.3555	166.882	1.81175	166.885	1.61212	166.874	1.22136	166.895	1.5879	166.736	1.71849	166.868	1.97664	166.888	1.65309	166.888	2.42149	165.817	2.00856	166.893	1.84155	166.881	2.70148
101.309	-0.14297	101.219	-0.31123	101.215	-0.15716	101.21	0.2992	101.224	-0.08339	101.341	-0.31842	101.227	-0.45327	101.218	-0.13128	101.238	-0.9893	101.293	-0.66253	101.234	-0.44626	101.227	-1.47267		166.831	2.36576	166.849	1.81195	166.851	1.61221	166.849	1.22122	166.872	1.58861	166.703	1.71802	166.843	1.97667	166.864	1.65312	166.863	2.42143	165.792	2.00844	166.859	1.84141	166.857	2.70131
101.335	-0.14296	101.253	-0.3112	101.248	-0.15709	101.243	0.29928	101.257	-0.08327	101.365	-0.31836	101.251	-0.45322	101.243	-0.13125	101.263	-0.98923	101.319	-0.66246	101.259	-0.44623	101.252	-1.47287		166.807	2.3709	166.824	1.81192	166.827	1.61218	166.824	1.22118	166.838	1.58988	166.677	1.71791	166.818	1.97681	166.83	1.65314	166.837	2.42148	165.767	2.00833	166.834	1.84143	166.831	2.70123
101.368	-0.14291	101.279	-0.31115	101.274	-0.15707	101.268	0.29939	101.283	-0.08321	101.391	-0.31832	101.276	-0.4532	101.276	-0.1312	101.288	-0.98918	101.343	-0.66242	101.283	-0.44616	101.277	-1.47311		166.782	2.37769	166.799	1.81179	166.802	1.61212	166.79	1.22123	166.812	1.59059	166.653	1.71786	166.793	1.97681	166.806	1.65309	166.813	2.42148	165.734	2.00835	166.81	1.84146	166.806	2.7011
101.392	-0.14287	101.303	-0.31113	101.298	-0.15701	101.293	0.29945	101.308	-0.08318	101.416	-0.31826	101.302	-0.45316	101.302	-0.1311	101.313	-0.98917	101.369	-0.66237	101.308	-0.44609	101.302	-1.4734		166.758	2.38209	166.774	1.81202	166.777	1.61206	166.765	1.22135	166.788	1.59122	166.619	1.71781	166.768	1.97673	166.78	1.65298	166.788	2.42145	165.708	2.00832	166.785	1.84136	166.781	2.70097
101.419	-0.14285	101.328	-0.31111	101.323	-0.15694	101.319	0.29948	101.333	-0.08316	101.449	-0.31819	101.328	-0.45309	101.326	-0.13099	101.34	-0.98915	101.402	-0.66231	101.334	-0.44608	101.326	-1.47367		166.725	2.389	166.75	1.81289	166.751	1.61205	166.741	1.2213	166.763	1.59225	166.594	1.71774	166.735	1.97647	166.755	1.65292	166.754	2.42138	165.683	2.00826	166.76	1.84109	166.748	2.70081
101.444	-0.14283	101.353	-0.31108	101.348	-0.15687	101.344	0.29957	101.358	-0.08306	101.474	-0.31816	101.351	-0.453	101.351	-0.1309	101.364	-0.98911	101.427	-0.66226	101.358	-0.44608	101.352	-1.47389		166.701	2.39673	166.716	1.81324	166.718	1.61212	166.715	1.22112	166.738	1.59263	166.569	1.71771	166.71	1.97624	166.73	1.6529	166.729	2.42125	165.659	2.00818	166.726	1.84102	166.723	2.70075
101.468	-0.14277	101.379	-0.31101	101.373	-0.15683	101.378	0.29967	101.383	-0.08295	101.499	-0.31816	101.377	-0.45293	101.376	-0.13083	101.397	-0.98906	101.453	-0.66223	101.383	-0.44602	101.385	-1.47421		166.676	2.40539	166.691	1.81328	166.692	1.61209	166.691	1.22101	166.705	1.5929	166.544	1.71764	166.685	1.97614	166.697	1.65287	166.705	2.42119	165.633	2.00816	166.702	1.84098	166.697	2.70079
101.502	-0.14273	101.403	-0.31097	101.399	-0.15678	101.402	0.29975	101.408	-0.08285	101.525	-0.31815	101.41	-0.45282	101.402	-0.13079	101.421	-0.98899	101.478	-0.66222	101.416	-0.44596	101.41	-1.47446		166.652	2.41259	166.666	1.8134	166.669	1.61201	166.657	1.22098	166.68	1.5931	166.519	1.71757	166.66	1.97615	166.672	1.65272	166.679	2.42114	165.6	2.00806	166.677	1.84087	166.673	2.70084
101.527	-0.14266	101.437	-0.31091	101.432	-0.15663	101.427	0.29983	101.441	-0.08272	101.549	-0.31812	101.435	-0.45279	101.426	-0.13077	101.447	-0.98893	101.503	-0.66219	101.441	-0.44595	101.435	-1.47473		166.628	2.42373	166.641	1.81356	166.644	1.61191	166.633	1.22107	166.656	1.5935	166.486	1.71758	166.635	1.9762	166.647	1.65261	166.655	2.42107	165.576	2.00789	166.651	1.84077	166.648	2.7008
101.552	-0.14256	101.461	-0.31085	101.457	-0.15652	101.453	0.29992	101.466	-0.08262	101.583	-0.31807	101.46	-0.4528	101.46	-0.13069	101.472	-0.98889	101.536	-0.66216	101.467	-0.44592	101.46	-1.47502		166.594	2.45761	166.616	1.8136	166.618	1.61169	166.608	1.22115	166.629	1.59409	166.46	1.71752	166.601	1.97627	166.621	1.6526	166.622	2.42096	165.55	2.00781	166.626	1.8408	166.615	2.70061
101.577	-0.14248	101.487	-0.31077	101.483	-0.15647	101.478	0.30001	101.492	-0.08252	101.608	-0.31803	101.484	-0.45278	101.484	-0.13057	101.498	-0.98888	101.56	-0.66213	101.493	-0.44586	101.485	-1.47527		166.571	2.47613	166.582	1.81356	166.585	1.61141	166.582	1.22116	166.604	1.59574	166.436	1.71746	166.576	1.97624	166.596	1.65257	166.596	2.42085	165.525	2.00783	166.593	1.84076	166.59	2.70052
101.602	-0.14247	101.512	-0.31069	101.507	-0.15646	101.501	0.3001	101.516	-0.08242	101.633	-0.31799	101.508	-0.45274	101.509	-0.13049	101.531	-0.98884	101.586	-0.66206	101.516	-0.44577	101.518	-1.47561		166.547	2.47354	166.558	1.8136	166.56	1.61145	166.558	1.22117	166.571	1.5968	166.411	1.71748	166.552	1.97616	166.564	1.6525	166.572	2.42078	165.5	2.00785	166.568	1.84074	166.565	2.70053
101.635	-0.14243	101.537	-0.31061	101.532	-0.15644	101.527	0.30018	101.542	-0.08232	101.657	-0.31795	101.543	-0.4527	101.535	-0.13044	101.555	-0.98883	101.611	-0.66199	101.55	-0.44576	101.544	-1.47589		166.523	2.4691	166.533	1.81366	166.535	1.61145	166.524	1.22114	166.546	1.59718	166.386	1.71761	166.527	1.97605	166.538	1.65238	166.547	2.42079	165.467	2.00781	166.542	1.84077	166.54	2.70053
101.66	-0.14235	101.57	-0.31046	101.566	-0.15637	101.56	0.30026	101.575	-0.0822	101.683	-0.31792	101.567	-0.45267	101.56	-0.13041	101.581	-0.98882	101.635	-0.66192	101.575	-0.44576	101.568	-1.47614		166.498	2.46798	166.507	1.8137	166.51	1.61132	166.5	1.22111	166.521	1.59773	166.353	1.71766	166.501	1.97591	166.513	1.65226	166.522	2.42085	165.442	2.00768	166.517	1.84073	166.514	2.70049
101.685	-0.1423	101.595	-0.31038	101.591	-0.15628	101.585	0.30033	101.6	-0.08214	101.717	-0.31783	101.592	-0.45266	101.593	-0.13032	101.606	-0.9888	101.669	-0.66186	101.599	-0.44571	101.594	-1.47639		166.466	2.46921	166.482	1.81374	166.485	1.61117	166.475	1.22105	166.496	1.59845	166.327	1.71753	166.476	1.97581	166.488	1.65214	166.496	2.42089	165.417	2.00756	166.494	1.84069	166.49	2.70043
101.711	-0.14226	101.62	-0.31031	101.616	-0.15626	101.61	0.3004	101.625	-0.08208	101.741	-0.31773	101.617	-0.45264	101.617	-0.13027	101.631	-0.98874	101.693	-0.66187	101.625	-0.44562	101.618	-1.47665		166.441	2.47065	166.457	1.81382	166.46	1.61114	166.449	1.22094	166.472	1.59882	166.303	1.71724	166.451	1.97574	166.463	1.65206	166.472	2.4208	165.392	2.00744	166.469	1.84063	166.466	2.70036
101.735	-0.14224	101.645	-0.31025	101.641	-0.15625	101.635	0.30044	101.649	-0.082	101.766	-0.31766	101.643	-0.45257	101.643	-0.13023	101.664	-0.98871	101.719	-0.66186	101.649	-0.44553	101.651	-1.47701		166.417	2.47102	166.432	1.81417	166.435	1.61112	166.425	1.22085	166.447	1.59918	166.278	1.71713	166.418	1.97567	166.438	1.65198	166.438	2.42068	165.367	2.0074	166.444	1.84063	166.432	2.70032
101.769	-0.14219	101.669	-0.3102	101.664	-0.15624	101.661	0.30046	101.675	-0.08194	101.791	-0.31761	101.676	-0.45242	101.668	-0.13015	101.689	-0.9887	101.744	-0.66184	101.681	-0.44542	101.677	-1.47729		166.393	2.47042	166.399	1.81465	166.402	1.6111	166.399	1.22087	166.422	1.60071	166.253	1.71699	166.393	1.97559	166.413	1.65192	166.413	2.4205	165.342	2.00742	166.41	1.84068	166.406	2.70035
101.794	-0.14214	101.704	-0.31012	101.698	-0.1563	101.695	0.30046	101.709	-0.08183	101.816	-0.31758	101.701	-0.45234	101.692	-0.13003	101.715	-0.98868	101.769	-0.66179	101.706	-0.44535	101.702	-1.47756		166.367	2.47092	166.374	1.81479	166.378	1.61125	166.374	1.22093	166.389	1.60296	166.219	1.71685	166.368	1.97559	166.381	1.65188	166.389	2.4203	165.317	2.00738	166.384	1.84068	166.382	2.70039
101.819	-0.14207	101.728	-0.31	101.723	-0.15632	101.719	0.30045	101.733	-0.08174	101.85	-0.31757	101.726	-0.4523	101.725	-0.12992	101.739	-0.98867	101.803	-0.66174	101.732	-0.44533	101.727	-1.47781		166.335	2.47136	166.349	1.81482	166.352	1.6114	166.34	1.22088	166.364	1.60348	166.195	1.71685	166.343	1.9756	166.355	1.65187	166.364	2.42015	165.284	2.00732	166.36	1.84063	166.357	2.70043
101.843	-0.142	101.753	-0.30994	101.749	-0.15627	101.745	0.30054	101.758	-0.08166	101.874	-0.31751	101.752	-0.45229	101.75	-0.12987	101.764	-0.98871	101.828	-0.66172	101.757	-0.44532	101.752	-1.47804		166.31	2.47135	166.324	1.81497	166.327	1.61134	166.316	1.22069	166.34	1.60502	166.17	1.71694	166.318	1.97567	166.33	1.65178	166.338	2.42014	165.259	2.00741	166.335	1.84045	166.332	2.70043
101.868	-0.14191	101.779	-0.30991	101.774	-0.15618	101.769	0.30069	101.784	-0.0816	101.899	-0.3174	101.777	-0.45224	101.776	-0.12979	101.79	-0.98873	101.852	-0.66169	101.782	-0.44528	101.776	-1.47829		166.285	2.47045	166.299	1.81519	166.302	1.6111	166.292	1.22053	166.315	1.61081	166.145	1.71695	166.286	1.9758	166.305	1.65166	166.305	2.42024	165.234	2.00741	166.31	1.84035	166.298	2.70041
101.902	-0.14181	101.803	-0.30986	101.799	-0.15613	101.794	0.30082	101.809	-0.08146	101.924	-0.31734	101.803	-0.45218	101.802	-0.12972	101.815	-0.9887	101.877	-0.66163	101.807	-0.4452	101.802	-1.47853		166.26	2.47033	166.266	1.81532	166.269	1.61105	166.267	1.22051	166.289	1.61347	166.119	1.71681	166.26	1.97577	166.281	1.65158	166.28	2.42027	165.209	2.00716	166.277	1.84015	166.273	2.7004
101.927	-0.14174	101.829	-0.30976	101.823	-0.15611	101.82	0.30086	101.834	-0.08131	101.95	-0.31733	101.828	-0.4521	101.827	-0.1297	101.847	-0.98861	101.903	-0.66152	101.832	-0.44506	101.835	-1.47889		166.236	2.46992	166.241	1.81516	166.244	1.61111	166.241	1.22052	166.256	1.61395	166.086	1.71673	166.236	1.97571	166.248	1.65163	166.255	2.42022	165.184	2.00691	166.252	1.84004	166.248	2.70032
101.952	-0.14168	101.853	-0.30969	101.849	-0.15609	101.844	0.30087	101.858	-0.08123	101.983	-0.31727	101.861	-0.45202	101.852	-0.12967	101.873	-0.98854	101.936	-0.66146	101.866	-0.4449	101.86	-1.47918		166.211	2.46922	166.216	1.81518	166.218	1.61105	166.208	1.22047	166.231	1.61414	166.061	1.71669	166.209	1.97566	166.222	1.65166	166.231	2.42018	165.151	2.00694	166.226	1.83998	166.223	2.70026
101.976	-0.14162	101.886	-0.30966	101.881	-0.15596	101.878	0.30092	101.892	-0.08116	102.008	-0.31717	101.887	-0.45199	101.876	-0.12958	101.898	-0.98852	101.962	-0.66145	101.892	-0.44487	101.885	-1.47949		166.187	2.46869	166.191	1.81532	166.193	1.61096	166.183	1.22059	166.207	1.61472	166.036	1.71676	166.185	1.97557	166.196	1.65157	166.205	2.42015	165.125	2.00698	166.202	1.83991	166.198	2.70022
102.001	-0.14154	101.912	-0.30963	101.906	-0.15586	101.903	0.30099	101.916	-0.08109	102.033	-0.31711	101.911	-0.45196	101.909	-0.12943	101.923	-0.98852	101.986	-0.66142	101.917	-0.4449	101.91	-1.47982		166.154	2.46837	166.166	1.81546	166.168	1.61094	166.158	1.22097	166.181	1.61608	166.012	1.71685	166.161	1.97547	166.172	1.65141	166.18	2.4201	165.1	2.00691	166.176	1.83977	166.174	2.70019
102.035	-0.14142	101.937	-0.3096	101.931	-0.15581	101.928	0.301	101.942	-0.081	102.058	-0.31708	101.935	-0.45194	101.934	-0.12938	101.948	-0.98854	102.011	-0.66141	101.942	-0.4449	101.935	-1.48015		166.129	2.46824	166.141	1.81546	166.143	1.61087	166.134	1.22096	166.156	1.61658	165.986	1.71677	166.136	1.97551	166.147	1.65126	166.155	2.41997	165.075	2.00683	166.151	1.83971	166.149	2.7002
102.059	-0.14137	101.962	-0.30953	101.957	-0.15579	101.952	0.30101	101.966	-0.08093	102.083	-0.31702	101.961	-0.45193	101.96	-0.12935	101.981	-0.98856	102.037	-0.66141	101.967	-0.44479	101.969	-1.48058		166.105	2.46783	166.117	1.81557	166.119	1.61081	166.109	1.22096	166.13	1.61696	165.953	1.7166	166.102	1.97555	166.122	1.65118	166.122	2.41988	165.051	2.00665	166.126	1.83968	166.114	2.70026
102.084	-0.14136	101.986	-0.30946	101.982	-0.15577	101.977	0.30107	101.992	-0.08082	102.117	-0.31685	101.994	-0.45192	101.985	-0.12929	102.006	-0.98858	102.07	-0.66135	102	-0.44465	101.994	-1.4809		166.08	2.46741	166.083	1.81576	166.085	1.61078	166.083	1.22106	166.106	1.61739	165.928	1.71648	166.077	1.9755	166.097	1.65111	166.097	2.41983	165.017	2.00652	166.094	1.83957	166.09	2.70024
102.11	-0.14136	102.02	-0.30939	102.015	-0.15574	102.011	0.30118	102.025	-0.08075	102.141	-0.31674	102.018	-0.45189	102.01	-0.12923	102.031	-0.98856	102.094	-0.66126	102.025	-0.44463	102.019	-1.4812		166.055	2.46697	166.059	1.81584	166.06	1.61091	166.058	1.22109	166.073	1.61897	165.903	1.71641	166.052	1.97532	166.064	1.65104	166.073	2.41974	164.992	2.00653	166.069	1.83952	166.065	2.70021
102.135	-0.14134	102.045	-0.30932	102.04	-0.15567	102.036	0.30126	102.051	-0.08069	102.166	-0.31671	102.044	-0.4519	102.044	-0.12918	102.056	-0.98849	102.119	-0.66114	102.05	-0.44464	102.043	-1.48149		166.022	2.46487	166.033	1.81588	166.035	1.61123	166.025	1.2209	166.049	1.62188	165.879	1.71641	166.027	1.97523	166.038	1.65094	166.047	2.41961	164.967	2.00664	166.043	1.8396	166.04	2.70016
102.169	-0.14127	102.07	-0.3092	102.066	-0.15558	102.061	0.30133	102.075	-0.08055	102.191	-0.31671	102.069	-0.45194	102.069	-0.12916	102.081	-0.98844	102.143	-0.66102	102.074	-0.44467	102.068	-1.4818		165.997	2.463	166.009	1.81594	166.01	1.61118	166	1.22075	166.023	1.62801	165.853	1.71638	166.003	1.97514	166.013	1.65085	166.022	2.41948	164.942	2.00656	166.018	1.83974	166.016	2.70009
102.195	-0.1412	102.095	-0.30907	102.09	-0.1555	102.086	0.3014	102.101	-0.0804	102.216	-0.31666	102.094	-0.45196	102.093	-0.12911	102.106	-0.98841	102.169	-0.66096	102.098	-0.44469	102.093	-1.48211		165.972	2.4613	165.984	1.81607	165.986	1.61081	165.975	1.22062	165.998	1.6321	165.82	1.71637	165.969	1.97496	165.988	1.65078	165.989	2.41947	164.918	2.00645	165.994	1.83971	165.982	2.69998
102.22	-0.14113	102.121	-0.30896	102.115	-0.15547	102.111	0.30146	102.125	-0.08028	102.249	-0.31654	102.119	-0.45194	102.118	-0.12899	102.131	-0.98843	102.203	-0.66098	102.123	-0.44472	102.118	-1.48245		165.947	2.45959	165.95	1.81648	165.952	1.61071	165.95	1.22048	165.973	1.63307	165.796	1.71643	165.944	1.9748	165.964	1.65076	165.964	2.41955	164.884	2.00639	165.96	1.83957	165.957	2.69989
102.245	-0.14105	102.145	-0.3089	102.14	-0.15537	102.136	0.30149	102.15	-0.08022	102.274	-0.31644	102.144	-0.45195	102.144	-0.12885	102.165	-0.98835	102.228	-0.66096	102.148	-0.44477	102.151	-1.48288		165.922	2.45706	165.925	1.81684	165.928	1.61077	165.924	1.22044	165.941	1.63397	165.77	1.71644	165.919	1.97481	165.93	1.65072	165.939	2.41952	164.858	2.00631	165.935	1.83949	165.932	2.69974
102.27	-0.14092	102.17	-0.30885	102.164	-0.15529	102.161	0.30149	102.176	-0.08021	102.3	-0.31643	102.177	-0.45196	102.169	-0.12878	102.189	-0.98828	102.253	-0.66095	102.182	-0.44483	102.177	-1.48321		165.889	2.44902	165.9	1.81697	165.902	1.61078	165.891	1.22049	165.915	1.63544	165.745	1.71634	165.894	1.97486	165.905	1.65061	165.914	2.41939	164.834	2.00623	165.91	1.8395	165.908	2.6996
102.294	-0.14083	102.203	-0.30876	102.198	-0.15518	102.194	0.3016	102.208	-0.08018	102.325	-0.31641	102.202	-0.45192	102.194	-0.12877	102.214	-0.98824	102.278	-0.66092	102.208	-0.44484	102.201	-1.48356		165.863	2.43813	165.875	1.81707	165.877	1.61074	165.866	1.22046	165.89	1.63843	165.72	1.71632	165.869	1.97486	165.88	1.6505	165.889	2.41929	164.81	2.00623	165.884	1.83945	165.882	2.69948
102.32	-0.14077	102.229	-0.3087	102.223	-0.1551	102.219	0.30171	102.234	-0.0801	102.35	-0.31635	102.228	-0.4519	102.227	-0.12871	102.24	-0.98822	102.303	-0.66088	102.232	-0.44485	102.227	-1.48393		165.838	2.43025	165.85	1.81711	165.852	1.61067	165.841	1.22041	165.867	1.6402	165.686	1.71638	165.844	1.97475	165.855	1.65049	165.864	2.41934	164.785	2.00623	165.86	1.83933	165.857	2.69936
102.353	-0.14069	102.254	-0.30861	102.248	-0.15507	102.244	0.30179	102.259	-0.07999	102.383	-0.31619	102.254	-0.45186	102.252	-0.12864	102.265	-0.98821	102.336	-0.66082	102.258	-0.44484	102.252	-1.48425		165.813	2.42669	165.825	1.81716	165.827	1.61058	165.816	1.22049	165.841	1.64111	165.661	1.71638	165.819	1.97459	165.831	1.65043	165.839	2.41935	164.75	2.00617	165.835	1.8392	165.833	2.69928
102.378	-0.14063	102.279	-0.30851	102.272	-0.15505	102.27	0.30185	102.284	-0.07988	102.408	-0.31612	102.278	-0.45182	102.278	-0.12859	102.298	-0.98817	102.361	-0.66077	102.283	-0.44479	102.285	-1.48463		165.788	2.42107	165.8	1.81737	165.802	1.61057	165.791	1.22058	165.816	1.6419	165.636	1.71634	165.786	1.97446	165.805	1.65034	165.805	2.41926	164.726	2.00621	165.811	1.83915	165.799	2.69928
102.403	-0.14059	102.304	-0.3084	102.297	-0.155	102.295	0.30192	102.308	-0.07977	102.433	-0.3161	102.31	-0.45171	102.303	-0.12851	102.324	-0.98812	102.385	-0.66065	102.316	-0.44472	102.31	-1.4849		165.755	2.40832	165.767	1.81774	165.768	1.61058	165.766	1.22063	165.792	1.64803	165.612	1.71631	165.76	1.97452	165.78	1.65036	165.781	2.41918	164.701	2.00626	165.778	1.83916	165.773	2.69932
102.429	-0.14058	102.337	-0.30825	102.331	-0.15491	102.329	0.30196	102.343	-0.07965	102.458	-0.31606	102.335	-0.4516	102.327	-0.12846	102.348	-0.98808	102.411	-0.66053	102.341	-0.44467	102.335	-1.48519		165.729	2.40032	165.742	1.81792	165.743	1.61049	165.742	1.2207	165.758	1.6571	165.587	1.71634	165.735	1.97469	165.747	1.65043	165.756	2.41913	164.677	2.00614	165.753	1.83922	165.749	2.69943
102.453	-0.14052	102.362	-0.30818	102.358	-0.15479	102.354	0.30201	102.368	-0.07961	102.483	-0.31598	102.361	-0.45153	102.361	-0.1284	102.373	-0.98801	102.436	-0.66047	102.365	-0.44457	102.36	-1.48549		165.704	2.39672	165.716	1.81809	165.718	1.61039	165.708	1.22086	165.734	1.65934	165.554	1.7164	165.71	1.97474	165.721	1.65038	165.731	2.41904	164.651	2.00593	165.727	1.83923	165.724	2.69948
102.486	-0.14039	102.388	-0.30812	102.382	-0.15467	102.378	0.30211	102.392	-0.07952	102.516	-0.31585	102.386	-0.45153	102.385	-0.12834	102.398	-0.98793	102.462	-0.66051	102.389	-0.44449	102.385	-1.48579		165.68	2.39041	165.691	1.81824	165.694	1.61033	165.684	1.2209	165.709	1.66006	165.528	1.71634	165.685	1.97472	165.697	1.65027	165.706	2.4189	164.618	2.00583	165.702	1.83907	165.699	2.69927
102.511	-0.14033	102.412	-0.30805	102.406	-0.15458	102.403	0.30222	102.417	-0.07939	102.541	-0.31577	102.411	-0.45151	102.411	-0.12827	102.422	-0.98784	102.487	-0.66051	102.416	-0.44446	102.409	-1.48613		165.654	2.37844	165.667	1.81832	165.669	1.61032	165.659	1.22098	165.683	1.66069	165.503	1.71624	165.652	1.97471	165.671	1.65014	165.672	2.41872	164.594	2.00586	165.677	1.83832	165.666	2.69911
102.537	-0.14027	102.437	-0.30798	102.431	-0.15452	102.428	0.30231	102.442	-0.07928	102.566	-0.31572	102.436	-0.45146	102.436	-0.12821	102.447	-0.98777	102.519	-0.66041	102.441	-0.44445	102.435	-1.48647		165.621	2.36312	165.634	1.81856	165.636	1.61039	165.633	1.22124	165.659	1.66128	165.479	1.71619	165.627	1.97465	165.646	1.64991	165.648	2.4186	164.568	2.0059	165.644	1.8377	165.641	2.69906
102.561	-0.14022	102.462	-0.30797	102.457	-0.15442	102.454	0.30238	102.468	-0.07924	102.591	-0.31565	102.461	-0.4514	102.461	-0.12816	102.481	-0.9877	102.544	-0.66033	102.465	-0.4444	102.468	-1.48693		165.596	2.35877	165.609	1.81894	165.611	1.61044	165.608	1.22143	165.626	1.66247	165.453	1.71601	165.603	1.97439	165.614	1.6497	165.622	2.4188	164.544	2.00589	165.619	1.83762	165.615	2.69904
102.586	-0.14018	102.487	-0.30796	102.481	-0.15424	102.479	0.30245	102.493	-0.07921	102.617	-0.3156	102.494	-0.45134	102.485	-0.12812	102.506	-0.98765	102.568	-0.66025	102.498	-0.44432	102.492	-1.48729		165.57	2.35316	165.584	1.81937	165.586	1.61046	165.575	1.22058	165.601	1.6646	165.42	1.7159	165.577	1.97426	165.589	1.64965	165.598	2.41882	164.518	2.0058	165.594	1.83767	165.59	2.69907
102.619	-0.14012	102.521	-0.30794	102.515	-0.15406	102.513	0.30247	102.526	-0.07914	102.65	-0.31555	102.519	-0.4513	102.511	-0.12807	102.531	-0.9876	102.593	-0.66017	102.524	-0.44425	102.518	-1.48765		165.546	2.34482	165.559	1.81973	165.56	1.61043	165.549	1.21959	165.576	1.66811	165.395	1.71591	165.553	1.97437	165.564	1.64975	165.572	2.41867	164.484	2.0057	165.569	1.83777	165.565	2.69918
102.644	-0.14003	102.547	-0.3079	102.54	-0.15399	102.537	0.30247	102.551	-0.07908	102.675	-0.31546	102.544	-0.45127	102.544	-0.12799	102.556	-0.98757	102.619	-0.66009	102.549	-0.44423	102.543	-1.48795		165.52	2.33775	165.533	1.82004	165.536	1.61047	165.526	1.21939	165.552	1.67051	165.37	1.71587	165.528	1.97439	165.539	1.6498	165.548	2.41856	164.46	2.00569	165.544	1.83775	165.54	2.69916
102.669	-0.13992	102.571	-0.3078	102.564	-0.15395	102.562	0.30258	102.576	-0.079	102.699	-0.31533	102.569	-0.45124	102.569	-0.12795	102.581	-0.98754	102.652	-0.6601	102.574	-0.44421	102.567	-1.48824		165.487	2.33031	165.509	1.82026	165.511	1.61051	165.501	1.21939	165.526	1.6728	165.345	1.71585	165.502	1.97433	165.514	1.6498	165.522	2.41854	164.435	2.00568	165.519	1.83765	165.516	2.69911
102.695	-0.1398	102.595	-0.3077	102.589	-0.15388	102.587	0.30271	102.6	-0.0789	102.733	-0.31526	102.595	-0.45121	102.594	-0.12789	102.614	-0.9875	102.678	-0.66017	102.598	-0.4442	102.601	-1.48868		165.461	2.32269	165.484	1.82051	165.485	1.61031	165.476	1.21942	165.501	1.67902	165.32	1.71588	165.47	1.97433	165.489	1.6497	165.489	2.41839	164.41	2.00565	165.494	1.83752	165.482	2.69915
102.72	-0.1397	102.62	-0.30762	102.614	-0.15381	102.613	0.30274	102.625	-0.0788	102.759	-0.31527	102.628	-0.45115	102.619	-0.12778	102.639	-0.98745	102.704	-0.66015	102.632	-0.44415	102.627	-1.48904		165.435	2.31427	165.45	1.82097	165.452	1.61002	165.451	1.21945	165.477	1.68404	165.287	1.71588	165.445	1.97435	165.464	1.64951	165.464	2.41821	164.384	2.00557	165.461	1.83741	165.457	2.69916
102.753	-0.13961	102.654	-0.30753	102.648	-0.15368	102.646	0.30269	102.66	-0.0787	102.783	-0.31525	102.654	-0.4511	102.644	-0.12766	102.665	-0.98739	102.728	-0.66005	102.657	-0.44413	102.651	-1.4894		165.41	2.3072	165.426	1.82131	165.427	1.60991	165.425	1.2195	165.444	1.68673	165.262	1.71589	165.419	1.97424	165.43	1.64941	165.44	2.41817	164.352	2.00547	165.435	1.83735	165.432	2.69904
102.778	-0.13953	102.679	-0.30746	102.672	-0.15355	102.67	0.30266	102.684	-0.0786	102.808	-0.31518	102.678	-0.45101	102.677	-0.12753	102.689	-0.98732	102.752	-0.65991	102.683	-0.44413	102.676	-1.48971		165.385	2.29549	165.401	1.82162	165.402	1.60983	165.393	1.21943	165.419	1.68835	165.237	1.71598	165.395	1.97418	165.405	1.64939	165.414	2.41819	164.326	2.00533	165.411	1.83738	165.408	2.69894
102.803	-0.13942	102.704	-0.30739	102.698	-0.15347	102.695	0.30267	102.709	-0.07852	102.833	-0.31511	102.702	-0.45094	102.702	-0.12747	102.715	-0.98731	102.785	-0.65977	102.707	-0.44415	102.701	-1.49005		165.351	2.28686	165.376	1.82197	165.377	1.60977	165.367	1.21926	165.394	1.69087	165.212	1.71597	165.369	1.97409	165.38	1.64926	165.389	2.41819	164.301	2.00536	165.386	1.83742	165.382	2.69899
102.828	-0.13936	102.729	-0.30734	102.723	-0.15335	102.72	0.30273	102.733	-0.0785	102.866	-0.3151	102.728	-0.45089	102.728	-0.12746	102.739	-0.98725	102.811	-0.6597	102.732	-0.44414	102.727	-1.49043		165.326	2.28539	165.351	1.82231	165.352	1.60973	165.342	1.21912	165.369	1.69306	165.187	1.7158	165.335	1.97398	165.355	1.64916	165.356	2.41825	164.276	2.00544	165.36	1.8373	165.349	2.69909
102.853	-0.13928	102.754	-0.30725	102.747	-0.15319	102.745	0.3028	102.759	-0.07845	102.892	-0.31506	102.752	-0.45085	102.753	-0.12744	102.764	-0.9872	102.837	-0.65966	102.757	-0.44412	102.751	-1.4908		165.301	2.28493	165.318	1.82307	165.319	1.60966	165.318	1.21906	165.343	1.69551	165.154	1.7157	165.31	1.97389	165.33	1.64927	165.331	2.41831	164.251	2.00546	165.327	1.83715	165.323	2.69907
102.887	-0.13918	102.78	-0.30713	102.771	-0.15306	102.779	0.30284	102.784	-0.07832	102.917	-0.315	102.778	-0.4508	102.777	-0.12738	102.798	-0.98714	102.861	-0.65963	102.782	-0.44407	102.784	-1.49124		165.275	2.28158	165.293	1.8235	165.294	1.60962	165.292	1.21916	165.311	1.69914	165.128	1.71562	165.286	1.97379	165.297	1.64918	165.306	2.41832	164.218	2.00532	165.302	1.83722	165.299	2.6989
102.912	-0.13913	102.804	-0.30702	102.797	-0.15294	102.804	0.30288	102.809	-0.07819	102.942	-0.31494	102.812	-0.45075	102.802	-0.12731	102.823	-0.98711	102.886	-0.65961	102.815	-0.44407	102.809	-1.49156		165.249	2.27243	165.268	1.82393	165.269	1.60956	165.259	1.21929	165.287	1.70413	165.104	1.71554	165.261	1.97353	165.272	1.64888	165.281	2.41825	164.192	2.0052	165.277	1.83723	165.273	2.69878
102.936	-0.13908	102.838	-0.30691	102.83	-0.1528	102.829	0.30294	102.842	-0.07808	102.967	-0.31487	102.836	-0.4507	102.827	-0.12724	102.847	-0.98704	102.92	-0.6596	102.84	-0.44411	102.835	-1.4919		165.216	2.25955	165.242	1.82436	165.245	1.60951	165.233	1.21917	165.262	1.70956	165.071	1.71558	165.237	1.97329	165.248	1.64883	165.256	2.41811	164.167	2.00514	165.252	1.83716	165.249	2.6988
102.962	-0.13901	102.863	-0.30683	102.855	-0.1527	102.855	0.30297	102.868	-0.078	103	-0.31473	102.861	-0.45061	102.861	-0.12711	102.873	-0.98697	102.945	-0.65957	102.866	-0.44409	102.86	-1.49224		165.191	2.2568	165.218	1.82504	165.219	1.60943	165.209	1.21904	165.237	1.71387	165.046	1.71565	165.203	1.97322	165.223	1.6489	165.223	2.41798	164.142	2.00499	165.227	1.83712	165.215	2.69874
102.986	-0.1389	102.888	-0.30673	102.881	-0.15259	102.879	0.30302	102.892	-0.07789	103.025	-0.31466	102.886	-0.4505	102.886	-0.12703	102.898	-0.98698	102.97	-0.65951	102.89	-0.44405	102.885	-1.49258		165.165	2.25527	165.185	1.82749	165.186	1.60941	165.185	1.21904	165.212	1.71825	165.02	1.71561	165.178	1.9732	165.197	1.6488	165.197	2.41796	164.117	2.00486	165.194	1.8371	165.191	2.69858
103.02	-0.13878	102.914	-0.30665	102.906	-0.15247	102.904	0.30311	102.918	-0.07777	103.05	-0.31462	102.911	-0.45044	102.911	-0.12696	102.932	-0.98698	102.995	-0.65944	102.916	-0.44402	102.917	-1.49305		165.14	2.25107	165.16	1.83038	165.161	1.60953	165.16	1.2191	165.179	1.72273	164.996	1.71555	165.153	1.97305	165.163	1.64866	165.173	2.41799	164.085	2.00487	165.169	1.83712	165.166	2.69851
103.045	-0.13871	102.938	-0.30659	102.929	-0.15231	102.929	0.3032	102.943	-0.07765	103.075	-0.31461	102.943	-0.45044	102.936	-0.12689	102.956	-0.98692	103.019	-0.65944	102.948	-0.44402	102.942	-1.4934		165.116	2.2491	165.135	1.83225	165.136	1.60954	165.126	1.21904	165.154	1.72456	164.97	1.71537	165.128	1.97305	165.138	1.64864	165.148	2.41792	164.059	2.00495	165.144	1.83719	165.141	2.69854
103.07	-0.13868	102.971	-0.30653	102.963	-0.1521	102.963	0.30332	102.977	-0.07751	103.1	-0.31458	102.97	-0.45044	102.961	-0.12679	102.982	-0.98687	103.052	-0.65943	102.974	-0.44405	102.968	-1.49376		165.081	2.24796	165.11	1.83388	165.112	1.60946	165.101	1.21912	165.13	1.72838	164.937	1.71533	165.103	1.97324	165.114	1.64863	165.123	2.41784	164.034	2.00486	165.119	1.83718	165.117	2.69859
103.095	-0.13863	102.996	-0.30646	102.988	-0.15195	102.986	0.3034	103.001	-0.07745	103.133	-0.31449	102.995	-0.4504	102.994	-0.12668	103.006	-0.98684	103.077	-0.65944	102.999	-0.44409	102.992	-1.49411		165.055	2.24612	165.085	1.83444	165.086	1.60932	165.076	1.22026	165.105	1.73413	164.911	1.71537	165.078	1.97329	165.089	1.64862	165.098	2.41778	164.009	2.00469	165.094	1.83701	165.09	2.69854
103.119	-0.13855	103.021	-0.3064	103.014	-0.15185	103.012	0.30348	103.026	-0.07742	103.158	-0.31439	103.02	-0.45034	103.019	-0.12659	103.031	-0.98679	103.102	-0.65944	103.024	-0.44411	103.018	-1.49448		165.031	2.24477	165.06	1.835	165.061	1.60925	165.051	1.2212	165.08	1.73821	164.887	1.71542	165.053	1.97317	165.064	1.64858	165.073	2.41775	163.984	2.00458	165.069	1.83687	165.066	2.69841
103.153	-0.13843	103.046	-0.30628	103.039	-0.15178	103.036	0.30354	103.051	-0.07735	103.184	-0.31434	103.044	-0.4503	103.045	-0.12651	103.065	-0.98674	103.129	-0.65942	103.049	-0.44409	103.051	-1.49495		165.005	2.24433	165.035	1.83776	165.036	1.60926	165.025	1.22095	165.055	1.74168	164.862	1.71545	165.019	1.97309	165.038	1.64855	165.039	2.41769	163.951	2.00455	165.044	1.83679	165.033	2.69827
103.178	-0.13836	103.071	-0.30617	103.064	-0.15172	103.062	0.30362	103.076	-0.07722	103.208	-0.31433	103.078	-0.4502	103.07	-0.12643	103.09	-0.98671	103.153	-0.65935	103.083	-0.44405	103.076	-1.49527		164.98	2.24415	165.002	1.84394	165.003	1.60933	165	1.22039	165.03	1.74724	164.837	1.71548	164.995	1.97299	165.014	1.64834	165.014	2.41765	163.927	2.00454	165.011	1.83675	165.008	2.69822
103.202	-0.13828	103.105	-0.30611	103.097	-0.15153	103.096	0.30374	103.11	-0.07703	103.233	-0.3143	103.103	-0.45008	103.094	-0.12634	103.115	-0.9867	103.186	-0.65926	103.108	-0.44402	103.1	-1.49559		164.946	2.24425	164.976	1.84737	164.978	1.60926	164.976	1.22033	164.998	1.7554	164.804	1.71539	164.97	1.97283	164.98	1.6481	164.989	2.41763	163.901	2.00452	164.986	1.83674	164.982	2.69808
103.227	-0.13813	103.129	-0.30614	103.122	-0.15137	103.12	0.30382	103.135	-0.07691	103.267	-0.31423	103.129	-0.44997	103.128	-0.12619	103.141	-0.98666	103.211	-0.65921	103.133	-0.444	103.126	-1.49595		164.92	2.24478	164.952	1.85224	164.953	1.60917	164.942	1.22043	164.973	1.75865	164.779	1.71527	164.944	1.9727	164.955	1.64802	164.964	2.4177	163.876	2.0044	164.961	1.83669	164.958	2.69796
103.252	-0.13804	103.154	-0.30611	103.147	-0.15122	103.145	0.30389	103.159	-0.07684	103.293	-0.31419	103.153	-0.44991	103.153	-0.1261	103.164	-0.98661	103.236	-0.65917	103.156	-0.44401	103.151	-1.49633		164.896	2.24543	164.928	1.85694	164.927	1.60909	164.918	1.2205	164.949	1.76307	164.754	1.7152	164.919	1.97263	164.93	1.648	164.939	2.41767	163.851	2.00427	164.936	1.83664	164.932	2.69788
103.287	-0.13802	103.18	-0.30604	103.172	-0.15109	103.17	0.30398	103.184	-0.07677	103.317	-0.31413	103.178	-0.44983	103.178	-0.12606	103.191	-0.98656	103.261	-0.65913	103.182	-0.44406	103.176	-1.49673		164.871	2.24592	164.903	1.86112	164.903	1.60904	164.893	1.22059	164.924	1.77095	164.729	1.71514	164.886	1.97255	164.905	1.64796	164.906	2.41754	163.818	2.00418	164.911	1.83646	164.9	2.6978
103.312	-0.13799	103.205	-0.30601	103.197	-0.15096	103.195	0.30405	103.21	-0.07677	103.342	-0.31405	103.203	-0.44975	103.202	-0.12603	103.215	-0.98652	103.285	-0.65906	103.207	-0.44406	103.201	-1.49713		164.845	2.24642	164.869	1.8707	164.87	1.60894	164.867	1.22073	164.898	1.77928	164.703	1.71508	164.861	1.97237	164.88	1.64792	164.881	2.41743	163.793	2.00408	164.878	1.83623	164.874	2.69778
103.336	-0.1379	103.23	-0.30602	103.222	-0.15088	103.22	0.30412	103.234	-0.0768	103.367	-0.314	103.228	-0.44967	103.228	-0.12598	103.249	-0.98648	103.319	-0.65902	103.232	-0.44403	103.234	-1.49762		164.811	2.24939	164.845	1.88137	164.845	1.60893	164.843	1.22087	164.866	1.78832	164.671	1.71513	164.837	1.97214	164.847	1.64789	164.856	2.41744	163.768	2.004	164.853	1.83602	164.85	2.6979
103.361	-0.13781	103.255	-0.30598	103.245	-0.15078	103.245	0.30423	103.26	-0.07679	103.4	-0.31394	103.262	-0.44958	103.252	-0.12592	103.273	-0.98647	103.344	-0.659	103.266	-0.44404	103.259	-1.49796		164.787	2.25565	164.82	1.89133	164.819	1.60927	164.809	1.22096	164.841	1.79252	164.645	1.71517	164.811	1.97204	164.822	1.64772	164.832	2.41735	163.743	2.00392	164.827	1.83584	164.825	2.69801
103.386	-0.13774	103.288	-0.30584	103.279	-0.15063	103.279	0.3044	103.293	-0.07669	103.425	-0.31392	103.287	-0.4495	103.278	-0.12585	103.299	-0.98644	103.369	-0.65897	103.292	-0.44408	103.284	-1.49831		164.762	2.26299	164.795	1.89737	164.794	1.60948	164.784	1.22106	164.816	1.79338	164.621	1.71509	164.786	1.97204	164.797	1.64756	164.806	2.41722	163.718	2.00389	164.803	1.83579	164.8	2.69789
103.419	-0.13765	103.314	-0.30576	103.304	-0.15054	103.304	0.3045	103.318	-0.07663	103.45	-0.31387	103.312	-0.44945	103.311	-0.12574	103.323	-0.98641	103.394	-0.65893	103.316	-0.44413	103.31	-1.49869		164.736	2.27868	164.77	1.9023	164.77	1.60916	164.759	1.22119	164.792	1.79474	164.596	1.71489	164.762	1.97209	164.772	1.64749	164.781	2.41709	163.692	2.00386	164.778	1.83583	164.774	2.6977
103.444	-0.13756	103.338	-0.30568	103.33	-0.15049	103.329	0.30457	103.343	-0.07655	103.475	-0.3138	103.337	-0.4494	103.335	-0.12567	103.348	-0.98637	103.42	-0.65889	103.341	-0.44415	103.334	-1.49906		164.712	2.30147	164.746	1.91063	164.745	1.60868	164.734	1.22121	164.767	1.79899	164.571	1.71499	164.736	1.97211	164.747	1.6475	164.756	2.41691	163.668	2.00389	164.752	1.83578	164.75	2.69755
103.469	-0.13748	103.363	-0.30562	103.354	-0.15042	103.355	0.30465	103.369	-0.07649	103.5	-0.31373	103.362	-0.44932	103.361	-0.12563	103.382	-0.98633	103.453	-0.65884	103.366	-0.44413	103.368	-1.49954		164.679	2.32338	164.722	1.92329	164.719	1.60861	164.709	1.2211	164.742	1.80667	164.538	1.71505	164.703	1.97212	164.722	1.64747	164.722	2.41682	163.634	2.00389	164.727	1.83573	164.716	2.69754
103.494	-0.13742	103.388	-0.30555	103.38	-0.15032	103.379	0.30478	103.393	-0.0764	103.534	-0.31366	103.395	-0.44921	103.386	-0.12555	103.406	-0.98628	103.478	-0.65877	103.399	-0.4441	103.393	-1.49992		164.655	2.33562	164.689	1.93335	164.686	1.60858	164.685	1.2211	164.716	1.8148	164.512	1.71497	164.677	1.97208	164.696	1.64737	164.698	2.41674	163.609	2.00371	164.694	1.83577	164.691	2.69754
103.519	-0.13742	103.422	-0.3054	103.413	-0.15014	103.412	0.30499	103.426	-0.0763	103.559	-0.31359	103.42	-0.44916	103.411	-0.12546	103.432	-0.9862	103.503	-0.6587	103.424	-0.44411	103.418	-1.50034		164.631	2.35557	164.663	1.93885	164.662	1.60854	164.66	1.2212	164.684	1.81999	164.488	1.71489	164.653	1.97206	164.663	1.64725	164.673	2.41666	163.584	2.0035	164.669	1.8358	164.666	2.69747
103.553	-0.13739	103.447	-0.30529	103.438	-0.15002	103.437	0.30512	103.452	-0.07622	103.583	-0.31353	103.445	-0.44914	103.445	-0.12539	103.456	-0.98612	103.528	-0.65865	103.449	-0.44416	103.442	-1.50074		164.606	2.37858	164.639	1.94813	164.636	1.60849	164.627	1.22131	164.661	1.82223	164.463	1.7149	164.628	1.97204	164.638	1.64723	164.649	2.41655	163.559	2.00342	164.644	1.83574	164.642	2.69745
103.577	-0.13732	103.471	-0.30519	103.463	-0.14989	103.463	0.30518	103.477	-0.07615	103.609	-0.31344	103.47	-0.4491	103.47	-0.12537	103.482	-0.98608	103.553	-0.65867	103.474	-0.44422	103.468	-1.50108		164.58	2.39794	164.615	1.96195	164.611	1.60841	164.602	1.22138	164.636	1.82946	164.438	1.71512	164.604	1.97201	164.614	1.64726	164.624	2.41651	163.535	2.00344	164.62	1.8356	164.617	2.69748
103.603	-0.13721	103.496	-0.30513	103.488	-0.14976	103.488	0.30519	103.502	-0.0761	103.634	-0.31338	103.494	-0.44899	103.495	-0.1253	103.507	-0.98605	103.587	-0.65865	103.499	-0.44425	103.492	-1.50142		164.547	2.42162	164.591	1.97418	164.587	1.60839	164.576	1.22152	164.611	1.84068	164.404	1.71542	164.57	1.97187	164.589	1.64729	164.59	2.41668	163.501	2.00346	164.595	1.83547	164.584	2.69751
103.628	-0.13714	103.522	-0.3051	103.514	-0.14961	103.513	0.30521	103.526	-0.07604	103.667	-0.31329	103.519	-0.44888	103.52	-0.12519	103.532	-0.98606	103.611	-0.6586	103.524	-0.44424	103.518	-1.50179		164.523	2.43776	164.558	1.9849	164.553	1.60842	164.552	1.22166	164.587	1.84565	164.379	1.71543	164.544	1.97174	164.565	1.64715	164.566	2.41662	163.476	2.00325	164.562	1.83536	164.559	2.69755
103.653	-0.13712	103.547	-0.30505	103.539	-0.14945	103.539	0.30525	103.551	-0.07596	103.692	-0.31326	103.545	-0.44884	103.544	-0.12505	103.566	-0.98606	103.637	-0.65856	103.549	-0.44422	103.55	-1.50227		164.499	2.46134	164.533	1.99288	164.529	1.60843	164.528	1.22169	164.554	1.84899	164.354	1.71526	164.52	1.97166	164.531	1.64703	164.541	2.41648	163.451	2.00294	164.537	1.83538	164.534	2.69756
103.687	-0.13709	103.572	-0.30499	103.563	-0.14927	103.564	0.30535	103.577	-0.07584	103.717	-0.31324	103.579	-0.44881	103.569	-0.12494	103.591	-0.98604	103.662	-0.65851	103.582	-0.44422	103.576	-1.50259		164.475	2.47964	164.508	2.00956	164.503	1.60822	164.494	1.22171	164.529	1.85144	164.329	1.71506	164.494	1.97171	164.506	1.64702	164.515	2.41648	163.426	2.00282	164.511	1.83542	164.508	2.69751
103.712	-0.13702	103.606	-0.30493	103.597	-0.14906	103.597	0.30548	103.61	-0.0757	103.742	-0.31322	103.604	-0.44877	103.594	-0.12485	103.615	-0.98601	103.686	-0.65846	103.607	-0.44424	103.601	-1.50296		164.45	2.50157	164.484	2.02542	164.479	1.60796	164.468	1.22185	164.504	1.85705	164.304	1.71487	164.468	1.97179	164.481	1.64697	164.49	2.4165	163.401	2.00281	164.487	1.83542	164.483	2.69742
103.737	-0.13692	103.631	-0.30485	103.622	-0.14897	103.622	0.30556	103.634	-0.07563	103.767	-0.3132	103.629	-0.44874	103.628	-0.12478	103.641	-0.98596	103.719	-0.65842	103.632	-0.44428	103.626	-1.50339		164.427	2.53199	164.46	2.03988	164.453	1.60783	164.443	1.22203	164.48	1.86433	164.271	1.7148	164.444	1.97172	164.455	1.64687	164.465	2.41641	163.368	2.00277	164.462	1.83523	164.458	2.6973
103.762	-0.13683	103.655	-0.30472	103.647	-0.1489	103.647	0.30563	103.66	-0.07558	103.801	-0.31314	103.653	-0.44871	103.652	-0.12474	103.666	-0.98593	103.745	-0.65839	103.658	-0.44432	103.651	-1.50384		164.402	2.56959	164.434	2.05268	164.428	1.60784	164.418	1.2221	164.454	1.86911	164.246	1.71478	164.42	1.97152	164.43	1.64669	164.44	2.41625	163.343	2.00266	164.437	1.83505	164.433	2.69725
103.788	-0.13677	103.68	-0.30462	103.672	-0.14879	103.671	0.30565	103.685	-0.07555	103.826	-0.31309	103.679	-0.44861	103.677	-0.12468	103.699	-0.98598	103.77	-0.65835	103.682	-0.44429	103.684	-1.50433		164.37	2.61325	164.41	2.07011	164.404	1.60788	164.392	1.22204	164.429	1.87123	164.221	1.71479	164.387	1.97134	164.406	1.64653	164.407	2.4162	163.318	2.0026	164.412	1.83492	164.399	2.69726
103.82	-0.13669	103.705	-0.30457	103.697	-0.14868	103.697	0.30566	103.71	-0.0755	103.851	-0.31299	103.712	-0.44844	103.703	-0.12463	103.723	-0.98603	103.795	-0.65834	103.715	-0.44425	103.709	-1.5047		164.345	2.6347	164.377	2.09801	164.37	1.60786	164.367	1.222	164.406	1.87842	164.196	1.71446	164.361	1.9712	164.382	1.64634	164.383	2.41618	163.293	2.0025	164.378	1.8347	164.374	2.69719
103.846	-0.13665	103.738	-0.30452	103.73	-0.14857	103.731	0.3057	103.743	-0.07536	103.876	-0.31287	103.738	-0.44836	103.728	-0.12453	103.749	-0.98606	103.82	-0.65835	103.74	-0.44423	103.734	-1.50511		164.321	2.64724	164.353	2.11286	164.346	1.60779	164.343	1.22201	164.374	1.89386	164.171	1.71431	164.336	1.97059	164.348	1.64615	164.357	2.41611	163.268	2.00243	164.354	1.83442	164.35	2.69706
103.871	-0.13659	103.763	-0.30448	103.755	-0.14848	103.755	0.30573	103.768	-0.07522	103.901	-0.31279	103.763	-0.4483	103.761	-0.12441	103.774	-0.98602	103.852	-0.65832	103.766	-0.44422	103.759	-1.5055		164.298	2.66668	164.329	2.12774	164.32	1.6077	164.309	1.22207	164.349	1.90038	164.137	1.71481	164.311	1.97036	164.322	1.64608	164.332	2.4161	163.234	2.00238	164.329	1.83418	164.324	2.69696
103.896	-0.13653	103.789	-0.30441	103.78	-0.14837	103.779	0.30574	103.793	-0.07511	103.934	-0.31278	103.787	-0.44828	103.786	-0.12436	103.799	-0.98598	103.876	-0.65824	103.791	-0.44419	103.783	-1.5059		164.274	2.68288	164.304	2.14741	164.295	1.60763	164.285	1.22209	164.324	1.90633	164.113	1.7153	164.287	1.97038	164.297	1.64607	164.307	2.41609	163.21	2.00228	164.304	1.83408	164.299	2.6969
103.921	-0.13647	103.813	-0.30435	103.803	-0.14824	103.803	0.30577	103.819	-0.07504	103.959	-0.31279	103.813	-0.44823	103.812	-0.12432	103.824	-0.98597	103.902	-0.6582	103.816	-0.44417	103.809	-1.50629		164.241	2.70353	164.28	2.17012	164.27	1.60766	164.26	1.22218	164.299	1.91354	164.088	1.71535	164.253	1.97042	164.272	1.6461	164.273	2.41602	163.184	2.0022	164.278	1.83417	164.266	2.697
103.953	-0.13636	103.838	-0.30428	103.829	-0.14813	103.829	0.3058	103.844	-0.075	103.984	-0.31275	103.837	-0.44816	103.837	-0.12427	103.849	-0.98597	103.928	-0.65818	103.841	-0.44414	103.833	-1.50668		164.218	2.72621	164.248	2.20307	164.237	1.60762	164.236	1.22283	164.274	1.92259	164.064	1.71535	164.229	1.97039	164.248	1.64599	164.248	2.4159	163.16	2.00222	164.245	1.8342	164.241	2.69707
103.978	-0.13627	103.864	-0.30419	103.855	-0.14805	103.856	0.30583	103.869	-0.07499	104.009	-0.31266	103.862	-0.44807	103.861	-0.12416	103.882	-0.98597	103.952	-0.65818	103.866	-0.44412	103.867	-1.50722		164.194	2.74708	164.223	2.22795	164.212	1.60755	164.211	1.22429	164.241	1.9278	164.038	1.71537	164.204	1.97028	164.214	1.64598	164.224	2.4158	163.135	2.00224	164.221	1.83401	164.216	2.69702
104.003	-0.1362	103.889	-0.30411	103.879	-0.14798	103.88	0.30579	103.894	-0.07496	104.034	-0.31258	103.895	-0.448	103.887	-0.12408	103.908	-0.98594	103.986	-0.65815	103.9	-0.44407	103.893	-1.50759		164.17	2.76616	164.2	2.24863	164.187	1.60759	164.178	1.22472	164.217	1.92999	164.004	1.71541	164.178	1.97022	164.189	1.64589	164.198	2.4156	163.101	2.00225	164.195	1.83364	164.191	2.69699
104.03	-0.13617	103.922	-0.30401	103.912	-0.14781	103.913	0.30577	103.927	-0.07485	104.067	-0.31249	103.92	-0.44798	103.913	-0.12403	103.932	-0.98591	104.011	-0.6581	103.924	-0.44404	103.917	-1.50797		164.147	2.77993	164.176	2.26468	164.162	1.60765	164.152	1.2248	164.192	1.93551	163.98	1.71545	164.153	1.97013	164.164	1.64576	164.174	2.41543	163.076	2.00221	164.17	1.83349	164.166	2.69708
104.054	-0.13617	103.947	-0.30391	103.937	-0.14766	103.939	0.30579	103.952	-0.07475	104.093	-0.31244	103.945	-0.44796	103.945	-0.12395	103.958	-0.9859	104.036	-0.65808	103.949	-0.44404	103.942	-1.50838		164.114	2.80407	164.151	2.28978	164.137	1.60763	164.126	1.22489	164.167	1.94013	163.955	1.71548	164.12	1.9701	164.139	1.64568	164.141	2.4153	163.051	2.00216	164.145	1.83337	164.133	2.69713
104.079	-0.13615	103.971	-0.30382	103.962	-0.14754	103.963	0.30581	103.977	-0.07469	104.118	-0.31244	103.97	-0.44789	103.97	-0.12381	103.983	-0.98594	104.061	-0.65808	103.973	-0.44401	103.967	-1.50882		164.09	2.82171	164.119	2.31918	164.103	1.60759	164.102	1.22506	164.143	1.94978	163.929	1.7155	164.095	1.97011	164.114	1.6456	164.117	2.41529	163.026	2.00209	164.112	1.83311	164.107	2.69703
104.104	-0.13609	103.996	-0.30377	103.988	-0.14744	103.988	0.30587	104.002	-0.07465	104.142	-0.31243	103.995	-0.44779	103.995	-0.12369	104.016	-0.98592	104.086	-0.65804	103.999	-0.444	104.001	-1.50933		164.066	2.83528	164.096	2.34315	164.079	1.60746	164.077	1.22517	164.111	1.96773	163.904	1.71547	164.07	1.96997	164.08	1.64545	164.09	2.41537	163.001	2.00203	164.086	1.83302	164.083	2.69694
104.137	-0.13602	104.022	-0.30375	104.012	-0.14737	104.014	0.30603	104.027	-0.07459	104.167	-0.31235	104.029	-0.44769	104.019	-0.12361	104.041	-0.9859	104.112	-0.65799	104.033	-0.44399	104.025	-1.5097		164.042	2.84167	164.072	2.36269	164.054	1.6074	164.052	1.22513	164.086	1.97058	163.872	1.71537	164.045	1.96976	164.055	1.64536	164.065	2.41538	162.968	2.00199	164.062	1.83313	164.058	2.69685
104.162	-0.13595	104.056	-0.30374	104.046	-0.14722	104.047	0.3062	104.06	-0.0745	104.2	-0.31231	104.054	-0.44766	104.045	-0.12359	104.066	-0.98588	104.136	-0.65794	104.058	-0.44399	104.05	-1.5101		164.018	2.85386	164.048	2.3898	164.029	1.60741	164.028	1.22509	164.061	1.97015	163.847	1.71528	164.019	1.96962	164.031	1.6453	164.04	2.41526	162.942	2.00204	164.037	1.83321	164.032	2.69675
104.188	-0.13588	104.081	-0.30371	104.071	-0.14709	104.072	0.30626	104.085	-0.07446	104.225	-0.3123	104.078	-0.44759	104.079	-0.12356	104.091	-0.98587	104.17	-0.65787	104.083	-0.44399	104.075	-1.51059		163.987	2.87482	164.024	2.41914	164.004	1.60748	163.994	1.22516	164.037	1.9707	163.821	1.7152	163.995	1.96946	164.006	1.64522	164.016	2.4151	162.919	2.00212	164.012	1.83321	164.008	2.69667
104.213	-0.13582	104.106	-0.30367	104.097	-0.14701	104.097	0.30632	104.109	-0.07442	104.25	-0.31222	104.104	-0.44752	104.103	-0.12348	104.116	-0.98583	104.194	-0.6578	104.107	-0.44399	104.1	-1.51105		163.963	2.87721	164.001	2.44774	163.978	1.60748	163.969	1.22511	164.013	1.97177	163.795	1.71519	163.97	1.96924	163.981	1.64512	163.99	2.41502	162.893	2.00209	163.987	1.83316	163.983	2.69663
104.237	-0.13579	104.131	-0.30362	104.122	-0.14692	104.122	0.30644	104.135	-0.0744	104.284	-0.3121	104.129	-0.44743	104.128	-0.1234	104.15	-0.98576	104.22	-0.65775	104.133	-0.44398	104.133	-1.51161		163.94	2.88402	163.977	2.47044	163.954	1.6074	163.943	1.22507	163.987	1.97502	163.771	1.71519	163.937	1.96912	163.955	1.64508	163.957	2.41493	162.868	2.00186	163.962	1.83317	163.949	2.69668
104.271	-0.1357	104.156	-0.30359	104.147	-0.14682	104.147	0.30653	104.161	-0.07434	104.309	-0.31204	104.161	-0.44731	104.153	-0.12333	104.174	-0.98575	104.245	-0.65772	104.165	-0.44395	104.158	-1.51202		163.915	2.89823	163.946	2.49439	163.921	1.60728	163.918	1.22514	163.963	1.98537	163.738	1.71512	163.912	1.96916	163.931	1.64505	163.932	2.41482	162.835	2.00148	163.928	1.83316	163.924	2.69667
104.296	-0.13557	104.188	-0.30353	104.181	-0.14667	104.18	0.30661	104.194	-0.07421	104.334	-0.31199	104.186	-0.44724	104.177	-0.12329	104.2	-0.98575	104.27	-0.65775	104.192	-0.44394	104.182	-1.51244		163.891	2.90902	163.922	2.51832	163.895	1.60727	163.893	1.22571	163.931	1.99371	163.713	1.71507	163.887	1.96922	163.897	1.64493	163.907	2.4147	162.81	2.00127	163.903	1.83308	163.9	2.69648
104.32	-0.13546	104.213	-0.30351	104.206	-0.14653	104.205	0.30665	104.219	-0.07408	104.359	-0.31197	104.212	-0.44717	104.211	-0.1232	104.224	-0.98577	104.303	-0.65777	104.216	-0.44396	104.208	-1.51284		163.859	2.91135	163.898	2.54422	163.87	1.60732	163.86	1.2261	163.906	1.99509	163.688	1.71512	163.862	1.96926	163.872	1.64481	163.881	2.41461	162.785	2.00124	163.879	1.83304	163.875	2.69639
104.346	-0.13536	104.239	-0.30349	104.23	-0.14644	104.23	0.30669	104.243	-0.07398	104.384	-0.31196	104.237	-0.44707	104.237	-0.12314	104.25	-0.98583	104.329	-0.65778	104.241	-0.44392	104.233	-1.51326		163.835	2.91666	163.875	2.56795	163.845	1.60734	163.835	1.22638	163.881	1.99733	163.663	1.71513	163.837	1.9693	163.848	1.64478	163.857	2.4145	162.76	2.00127	163.853	1.83305	163.85	2.69638
104.37	-0.13523	104.264	-0.30342	104.255	-0.14636	104.255	0.30673	104.269	-0.07389	104.418	-0.31189	104.262	-0.44697	104.261	-0.12313	104.275	-0.98587	104.353	-0.65778	104.266	-0.44386	104.258	-1.5137		163.811	2.9209	163.851	2.58392	163.82	1.60736	163.81	1.22651	163.856	2.00473	163.638	1.71503	163.803	1.96929	163.823	1.64476	163.824	2.41434	162.734	2.00126	163.828	1.83297	163.817	2.69615
104.404	-0.13511	104.289	-0.30331	104.28	-0.14626	104.28	0.30676	104.294	-0.07381	104.442	-0.31183	104.288	-0.44691	104.286	-0.12313	104.3	-0.98586	104.378	-0.65779	104.292	-0.44386	104.283	-1.51413		163.787	2.92567	163.82	2.61049	163.787	1.60727	163.785	1.22653	163.831	2.0124	163.605	1.71493	163.779	1.9692	163.797	1.64463	163.799	2.41421	162.701	2.00124	163.795	1.83278	163.791	2.69581
104.429	-0.13508	104.314	-0.30324	104.305	-0.1462	104.306	0.30678	104.318	-0.07372	104.469	-0.31177	104.312	-0.44688	104.311	-0.12309	104.333	-0.98583	104.403	-0.65776	104.316	-0.44386	104.317	-1.51472		163.763	2.93575	163.796	2.63243	163.762	1.60723	163.76	1.22659	163.798	2.01572	163.579	1.71499	163.753	1.96917	163.764	1.64455	163.773	2.41435	162.676	2.00126	163.77	1.83272	163.766	2.69567
104.454	-0.13503	104.339	-0.30318	104.331	-0.14623	104.33	0.30683	104.344	-0.07365	104.493	-0.31168	104.346	-0.44678	104.337	-0.123	104.358	-0.98581	104.437	-0.6577	104.35	-0.44381	104.341	-1.51517		163.73	2.94397	163.772	2.65481	163.737	1.60722	163.727	1.227	163.774	2.01742	163.555	1.71514	163.727	1.96912	163.739	1.64453	163.749	2.41434	162.652	2.00127	163.745	1.83277	163.741	2.69566
104.479	-0.13491	104.372	-0.30303	104.365	-0.14621	104.363	0.30689	104.377	-0.07357	104.518	-0.31164	104.371	-0.44664	104.362	-0.12292	104.383	-0.98577	104.462	-0.65767	104.375	-0.44375	104.366	-1.51561		163.705	2.94627	163.749	2.68193	163.712	1.60716	163.702	1.22726	163.749	2.02448	163.521	1.71513	163.702	1.96903	163.714	1.64454	163.724	2.41417	162.627	2.00117	163.72	1.83275	163.716	2.69556
104.503	-0.13478	104.397	-0.30294	104.388	-0.14615	104.389	0.3069	104.402	-0.07348	104.551	-0.31158	104.396	-0.44655	104.396	-0.12283	104.408	-0.98575	104.487	-0.65773	104.399	-0.44371	104.391	-1.51604		163.681	2.94622	163.724	2.70654	163.687	1.60705	163.677	1.2274	163.725	2.03173	163.497	1.71503	163.678	1.96893	163.689	1.64434	163.699	2.41398	162.602	2.00106	163.695	1.83261	163.691	2.69541
104.537	-0.1347	104.422	-0.30291	104.414	-0.14607	104.414	0.30689	104.427	-0.07338	104.576	-0.31151	104.422	-0.44649	104.421	-0.12275	104.434	-0.98573	104.513	-0.65781	104.425	-0.44373	104.416	-1.51646		163.657	2.94716	163.701	2.72452	163.662	1.60709	163.652	1.22755	163.7	2.03775	163.471	1.71482	163.654	1.96885	163.664	1.64395	163.673	2.41387	162.568	2.00111	163.67	1.83247	163.666	2.69538
104.561	-0.13462	104.447	-0.30286	104.439	-0.14603	104.44	0.30695	104.452	-0.07333	104.601	-0.31148	104.446	-0.44644	104.445	-0.12262	104.466	-0.98564	104.537	-0.65781	104.449	-0.44375	104.45	-1.51703		163.633	2.95163	163.678	2.74106	163.637	1.60739	163.626	1.2278	163.675	2.04644	163.447	1.71468	163.62	1.96873	163.639	1.64344	163.641	2.4138	162.543	2.00115	163.645	1.8325	163.633	2.69555
104.586	-0.13455	104.472	-0.30282	104.464	-0.14602	104.463	0.30704	104.477	-0.07332	104.626	-0.31148	104.479	-0.44633	104.47	-0.1225	104.492	-0.98558	104.57	-0.65774	104.483	-0.44375	104.475	-1.51746		163.6	2.95737	163.646	2.77138	163.604	1.60737	163.601	1.22805	163.65	2.05358	163.422	1.71462	163.594	1.96868	163.614	1.64337	163.616	2.41371	162.518	2.00101	163.611	1.83249	163.608	2.69556
104.612	-0.1345	104.506	-0.30276	104.497	-0.14594	104.496	0.30719	104.511	-0.07326	104.651	-0.31147	104.504	-0.44626	104.495	-0.12242	104.517	-0.98558	104.594	-0.65768	104.508	-0.44373	104.499	-1.51792		163.577	2.9607	163.623	2.78928	163.579	1.60722	163.576	1.22827	163.619	2.06233	163.388	1.71469	163.569	1.96867	163.581	1.64351	163.591	2.41362	162.493	2.00088	163.587	1.83223	163.583	2.69551
104.637	-0.13442	104.531	-0.30271	104.521	-0.14583	104.521	0.30726	104.535	-0.07316	104.684	-0.3114	104.529	-0.4462	104.528	-0.12232	104.542	-0.9856	104.619	-0.65764	104.533	-0.4437	104.525	-1.51839		163.551	2.96398	163.599	2.80613	163.554	1.6071	163.544	1.22843	163.593	2.06482	163.364	1.71473	163.545	1.96863	163.555	1.64359	163.565	2.41356	162.468	2.00084	163.561	1.83205	163.558	2.69545
104.67	-0.1343	104.556	-0.30265	104.546	-0.14572	104.545	0.3073	104.56	-0.07306	104.708	-0.31134	104.554	-0.44616	104.553	-0.12227	104.567	-0.98558	104.644	-0.65764	104.558	-0.44365	104.549	-1.51887		163.527	2.96553	163.575	2.82876	163.53	1.60707	163.519	1.22847	163.569	2.06524	163.339	1.71473	163.52	1.96845	163.53	1.64346	163.541	2.41348	162.434	2.00091	163.537	1.83194	163.533	2.69542
104.695	-0.13423	104.58	-0.30256	104.572	-0.14569	104.571	0.30734	104.586	-0.073	104.734	-0.31133	104.578	-0.44608	104.578	-0.12219	104.592	-0.98556	104.67	-0.65767	104.582	-0.44366	104.575	-1.51932		163.503	2.96791	163.552	2.84622	163.505	1.60706	163.494	1.22863	163.544	2.06734	163.314	1.71474	163.486	1.96837	163.506	1.64335	163.507	2.41341	162.409	2.00097	163.511	1.83188	163.499	2.69533
104.719	-0.13417	104.606	-0.3025	104.597	-0.14573	104.596	0.30737	104.611	-0.07298	104.759	-0.31132	104.603	-0.44599	104.604	-0.12212	104.617	-0.98555	104.703	-0.65762	104.607	-0.44372	104.599	-1.51981		163.47	2.97077	163.52	2.86413	163.47	1.60713	163.469	1.22885	163.52	2.07079	163.288	1.71474	163.462	1.9684	163.481	1.64333	163.483	2.41335	162.386	2.00094	163.478	1.83177	163.474	2.69525
104.745	-0.13411	104.632	-0.30243	104.623	-0.14574	104.621	0.30743	104.636	-0.07293	104.785	-0.31125	104.629	-0.44595	104.63	-0.1221	104.65	-0.98548	104.728	-0.65752	104.633	-0.44376	104.633	-1.52048		163.445	2.9711	163.497	2.88831	163.445	1.60711	163.443	1.22903	163.487	2.07464	163.255	1.71468	163.437	1.96858	163.448	1.64332	163.458	2.41334	162.36	2.00089	163.452	1.83174	163.45	2.69516
104.77	-0.13402	104.656	-0.30234	104.647	-0.14569	104.647	0.30749	104.66	-0.07287	104.817	-0.31117	104.663	-0.4459	104.654	-0.12204	104.674	-0.98538	104.753	-0.65746	104.666	-0.44375	104.658	-1.52098		163.421	2.97256	163.473	2.91494	163.421	1.60697	163.411	1.22922	163.463	2.0784	163.23	1.71483	163.412	1.96863	163.423	1.64326	163.433	2.41329	162.335	2.00078	163.428	1.83178	163.424	2.69504
104.803	-0.13389	104.689	-0.30225	104.681	-0.14562	104.68	0.30759	104.694	-0.0728	104.843	-0.31114	104.687	-0.44582	104.678	-0.12195	104.699	-0.98532	104.778	-0.65747	104.692	-0.44374	104.683	-1.52149		163.397	2.97524	163.45	2.93089	163.396	1.60684	163.387	1.22939	163.437	2.084	163.205	1.71512	163.387	1.96847	163.397	1.64313	163.407	2.41323	162.302	2.00043	163.403	1.8319	163.399	2.69485
104.828	-0.13383	104.714	-0.30222	104.705	-0.14559	104.705	0.30766	104.719	-0.07274	104.868	-0.3111	104.711	-0.44569	104.712	-0.12186	104.725	-0.98528	104.804	-0.65747	104.717	-0.44369	104.708	-1.52199		163.372	2.97721	163.426	2.93696	163.371	1.60683	163.361	1.2295	163.413	2.08856	163.18	1.71525	163.362	1.96797	163.372	1.64304	163.382	2.4131	162.277	1.99999	163.378	1.83198	163.374	2.69471
104.853	-0.13377	104.739	-0.30222	104.731	-0.14552	104.729	0.30777	104.744	-0.07266	104.893	-0.31103	104.736	-0.44556	104.736	-0.12176	104.749	-0.98522	104.837	-0.65744	104.742	-0.44366	104.732	-1.52247		163.339	2.97781	163.402	2.94529	163.346	1.60682	163.336	1.22965	163.388	2.08928	163.155	1.71525	163.338	1.96785	163.347	1.64301	163.357	2.41294	162.251	2	163.353	1.83196	163.349	2.69463
104.879	-0.1337	104.765	-0.30221	104.756	-0.14547	104.754	0.3079	104.769	-0.07259	104.918	-0.31094	104.762	-0.44548	104.761	-0.12168	104.784	-0.98513	104.864	-0.65739	104.766	-0.44365	104.765	-1.52317		163.315	2.9785	163.379	2.95949	163.321	1.60676	163.311	1.22977	163.365	2.08965	163.121	1.71522	163.303	1.96787	163.322	1.643	163.324	2.41277	162.227	2.00015	163.329	1.83166	163.316	2.69456
104.903	-0.13361	104.789	-0.30219	104.782	-0.1454	104.779	0.30801	104.794	-0.07252	104.951	-0.31084	104.797	-0.44539	104.787	-0.12166	104.809	-0.98508	104.887	-0.65732	104.799	-0.44365	104.791	-1.52372		163.29	2.97883	163.347	2.97938	163.287	1.60666	163.286	1.22986	163.339	2.09101	163.097	1.71517	163.278	1.96795	163.298	1.64294	163.299	2.4127	162.201	2.00024	163.295	1.83121	163.291	2.69446
104.937	-0.13354	104.823	-0.30215	104.814	-0.14534	104.813	0.30814	104.828	-0.07245	104.976	-0.3108	104.821	-0.44527	104.812	-0.12165	104.833	-0.98504	104.912	-0.65726	104.825	-0.44363	104.816	-1.52425		163.266	2.97852	163.323	2.99843	163.262	1.6066	163.262	1.23002	163.307	2.09585	163.072	1.71516	163.253	1.96794	163.264	1.64285	163.274	2.41266	162.168	2.00018	163.27	1.83098	163.266	2.69435
104.962	-0.13351	104.847	-0.30212	104.84	-0.14529	104.838	0.30824	104.853	-0.07243	105.001	-0.31072	104.845	-0.44512	104.845	-0.12155	104.859	-0.985	104.937	-0.65724	104.85	-0.4436	104.841	-1.52475		163.241	2.97912	163.299	3.01706	163.238	1.60655	163.228	1.23025	163.283	2.09782	163.047	1.71519	163.229	1.96782	163.24	1.64277	163.249	2.41249	162.144	1.99985	163.245	1.83077	163.241	2.69429
104.987	-0.13346	104.872	-0.30204	104.864	-0.14527	104.864	0.30828	104.878	-0.07236	105.027	-0.31068	104.871	-0.445	104.87	-0.12145	104.883	-0.98495	104.97	-0.65724	104.875	-0.44362	104.865	-1.52527		163.208	2.98211	163.276	3.02791	163.212	1.60653	163.203	1.23033	163.258	2.09761	163.022	1.71519	163.203	1.9677	163.214	1.6427	163.225	2.41229	162.118	1.99969	163.221	1.83067	163.216	2.69428
105.011	-0.1334	104.897	-0.3019	104.889	-0.14525	104.888	0.30833	104.903	-0.0723	105.051	-0.31064	104.897	-0.44495	104.895	-0.12137	104.908	-0.98489	104.996	-0.65726	104.9	-0.44368	104.89	-1.52578		163.184	2.98308	163.252	3.03649	163.187	1.6066	163.178	1.23046	163.232	2.09707	162.989	1.71513	163.171	1.96761	163.189	1.6427	163.191	2.4123	162.093	1.99957	163.195	1.83071	163.183	2.69424
105.037	-0.13335	104.922	-0.30179	104.915	-0.14523	104.913	0.30843	104.928	-0.07226	105.084	-0.31055	104.92	-0.44492	104.921	-0.12131	104.933	-0.98486	105.021	-0.65731	104.925	-0.44372	104.916	-1.52627		163.16	2.98361	163.221	3.0387	163.154	1.60662	163.153	1.23069	163.208	2.09707	162.964	1.71512	163.146	1.96742	163.164	1.64267	163.166	2.41234	162.069	1.99944	163.162	1.83073	163.159	2.6942
105.072	-0.13331	104.947	-0.30172	104.94	-0.14521	104.938	0.30853	104.953	-0.0722	105.11	-0.31051	104.946	-0.44482	104.947	-0.12124	104.966	-0.98485	105.046	-0.65729	104.95	-0.44374	104.949	-1.52693		163.135	2.98537	163.197	3.04367	163.13	1.6065	163.128	1.23085	163.174	2.09741	162.939	1.71516	163.121	1.96689	163.131	1.64269	163.141	2.41224	162.044	1.99931	163.137	1.8306	163.133	2.69412
105.096	-0.13327	104.972	-0.30162	104.965	-0.1452	104.964	0.3086	104.977	-0.07216	105.135	-0.31048	104.979	-0.44471	104.972	-0.12117	104.992	-0.98482	105.071	-0.65724	104.983	-0.44374	104.973	-1.52744		163.11	2.9866	163.173	3.05153	163.105	1.60643	163.095	1.23094	163.15	2.09805	162.913	1.71524	163.096	1.96676	163.106	1.64261	163.116	2.41204	162.018	1.99937	163.112	1.83036	163.108	2.69413
105.122	-0.13322	105.006	-0.30145	104.999	-0.1452	104.997	0.30872	105.011	-0.07218	105.159	-0.31044	105.005	-0.44464	104.996	-0.12109	105.017	-0.98474	105.104	-0.65712	105.009	-0.44376	104.998	-1.52797		163.077	2.9878	163.149	3.06902	163.079	1.6064	163.069	1.23105	163.126	2.09826	162.888	1.71532	163.071	1.96682	163.081	1.64252	163.091	2.41192	161.985	1.99946	163.087	1.83021	163.083	2.6941
105.146	-0.13313	105.031	-0.30135	105.024	-0.14522	105.022	0.30882	105.036	-0.07219	105.185	-0.31037	105.03	-0.4446	105.029	-0.12098	105.041	-0.98466	105.129	-0.65704	105.034	-0.44382	105.024	-1.52849		163.052	2.98866	163.125	3.07721	163.054	1.60641	163.045	1.23124	163.101	2.09796	162.856	1.71545	163.047	1.9668	163.056	1.64234	163.066	2.41194	161.96	1.99944	163.062	1.83024	163.057	2.69397
105.171	-0.13306	105.056	-0.30127	105.049	-0.14522	105.046	0.30892	105.061	-0.07213	105.218	-0.31032	105.055	-0.44455	105.054	-0.12091	105.067	-0.98463	105.153	-0.65703	105.059	-0.44383	105.047	-1.52901		163.027	2.98909	163.101	3.08098	163.03	1.60649	163.019	1.23139	163.075	2.09741	162.831	1.71559	163.021	1.96671	163.031	1.64212	163.041	2.41195	161.935	1.99937	163.037	1.83027	163.033	2.69386
105.205	-0.13298	105.081	-0.30122	105.075	-0.14519	105.071	0.30898	105.086	-0.07203	105.243	-0.31029	105.08	-0.44447	105.08	-0.12083	105.1	-0.98454	105.178	-0.65705	105.083	-0.44378	105.082	-1.52977		163.002	2.98958	163.077	3.08755	163.005	1.60648	162.995	1.23155	163.05	2.09744	162.806	1.71578	162.988	1.96675	163.007	1.642	163.008	2.41187	161.91	1.99933	163.012	1.83022	163	2.69369
105.229	-0.13293	105.105	-0.30116	105.099	-0.14517	105.097	0.30897	105.111	-0.07194	105.269	-0.31024	105.113	-0.44434	105.104	-0.12078	105.125	-0.98444	105.203	-0.65707	105.117	-0.44382	105.106	-1.53035		162.978	2.98986	163.045	3.10215	162.971	1.60633	162.97	1.23175	163.026	2.0979	162.781	1.71622	162.963	1.96684	162.981	1.64195	162.983	2.41176	161.885	1.99931	162.978	1.83011	162.974	2.6935
105.254	-0.13289	105.139	-0.30103	105.133	-0.14518	105.13	0.30892	105.144	-0.07184	105.293	-0.3102	105.138	-0.44427	105.13	-0.12071	105.15	-0.98433	105.237	-0.65706	105.142	-0.44388	105.131	-1.5309		162.944	2.99028	163.02	3.10267	162.946	1.60624	162.944	1.23203	162.993	2.09788	162.756	1.7167	162.938	1.96683	162.948	1.64183	162.958	2.41168	161.852	1.9993	162.954	1.83	162.95	2.69337
105.28	-0.13284	105.164	-0.30095	105.158	-0.14517	105.155	0.30896	105.169	-0.07177	105.318	-0.31016	105.162	-0.44424	105.162	-0.12062	105.174	-0.98425	105.261	-0.65703	105.167	-0.44392	105.156	-1.53145		162.92	2.9905	162.997	3.10016	162.921	1.60621	162.91	1.23235	162.968	2.09751	162.723	1.71694	162.913	1.96657	162.923	1.64173	162.933	2.41161	161.827	1.9992	162.929	1.82995	162.924	2.6933
105.304	-0.1328	105.189	-0.3009	105.183	-0.14514	105.18	0.30904	105.194	-0.07171	105.352	-0.31009	105.186	-0.44424	105.188	-0.12058	105.2	-0.98419	105.287	-0.65699	105.192	-0.44395	105.182	-1.53201		162.895	2.99092	162.973	3.10199	162.896	1.6062	162.886	1.2325	162.943	2.09739	162.696	1.71722	162.887	1.96623	162.898	1.64172	162.908	2.4116	161.802	1.99895	162.903	1.82992	162.9	2.69323
105.337	-0.13269	105.214	-0.30083	105.208	-0.14511	105.205	0.30909	105.219	-0.07165	105.376	-0.30997	105.212	-0.44425	105.212	-0.12053	105.225	-0.98416	105.311	-0.65695	105.217	-0.44398	105.206	-1.53258		162.87	2.99177	162.949	3.11023	162.872	1.60615	162.861	1.23259	162.918	2.09739	162.673	1.7174	162.854	1.96603	162.873	1.64166	162.875	2.41151	161.777	1.99855	162.878	1.82987	162.867	2.69306
105.362	-0.13265	105.24	-0.30077	105.232	-0.1451	105.23	0.30912	105.244	-0.07164	105.402	-0.30987	105.238	-0.44424	105.237	-0.12045	105.251	-0.9841	105.336	-0.65689	105.242	-0.444	105.231	-1.53316		162.846	2.99227	162.916	3.11489	162.838	1.60603	162.837	1.23271	162.894	2.0974	162.647	1.71747	162.829	1.96598	162.847	1.64151	162.85	2.41139	161.752	1.9984	162.845	1.82971	162.841	2.69299
105.386	-0.13263	105.264	-0.30071	105.257	-0.14511	105.255	0.30917	105.269	-0.07165	105.426	-0.3098	105.263	-0.44416	105.262	-0.12033	105.283	-0.984	105.37	-0.65679	105.268	-0.44405	105.265	-1.53395		162.812	2.99251	162.891	3.11653	162.812	1.6061	162.812	1.23335	162.861	2.09725	162.622	1.71761	162.804	1.96597	162.815	1.64137	162.825	2.41141	161.719	1.99837	162.82	1.82952	162.816	2.69297
105.412	-0.13259	105.289	-0.30066	105.281	-0.1451	105.279	0.30922	105.294	-0.07157	105.451	-0.30975	105.296	-0.44403	105.287	-0.1202	105.308	-0.98396	105.395	-0.65671	105.301	-0.44411	105.29	-1.5345		162.787	2.99265	162.868	3.11911	162.788	1.60616	162.778	1.23411	162.835	2.09672	162.589	1.71775	162.78	1.96595	162.789	1.64134	162.8	2.41134	161.694	1.99828	162.795	1.82939	162.792	2.69293
105.437	-0.13255	105.323	-0.30059	105.316	-0.14509	105.313	0.30929	105.327	-0.07141	105.485	-0.3097	105.321	-0.44395	105.312	-0.1201	105.332	-0.98393	105.42	-0.65661	105.326	-0.44413	105.314	-1.53504		162.762	2.99308	162.843	3.12114	162.762	1.60604	162.753	1.23443	162.811	2.096	162.564	1.71789	162.754	1.96591	162.765	1.64141	162.775	2.41124	161.669	1.99823	162.77	1.82939	162.766	2.69295
105.47	-0.13252	105.347	-0.30053	105.341	-0.14513	105.338	0.30933	105.353	-0.07131	105.51	-0.30965	105.346	-0.44385	105.346	-0.11997	105.358	-0.98388	105.445	-0.65655	105.35	-0.44412	105.339	-1.53561		162.738	2.99346	162.819	3.12074	162.738	1.60583	162.727	1.23481	162.786	2.09553	162.539	1.71809	162.72	1.96582	162.739	1.64139	162.742	2.41123	161.643	1.99825	162.744	1.82938	162.733	2.69295
105.495	-0.13246	105.372	-0.30046	105.366	-0.1451	105.363	0.30935	105.377	-0.07126	105.535	-0.30957	105.371	-0.44375	105.371	-0.11986	105.383	-0.98383	105.471	-0.65655	105.375	-0.4441	105.364	-1.5362		162.713	2.99331	162.786	3.11689	162.705	1.60578	162.702	1.23507	162.761	2.09515	162.514	1.71819	162.696	1.9657	162.715	1.64118	162.716	2.41122	161.619	1.99828	162.712	1.82922	162.708	2.69266
105.52	-0.13243	105.397	-0.30041	105.391	-0.14506	105.389	0.3094	105.403	-0.0712	105.561	-0.3095	105.396	-0.44365	105.396	-0.11981	105.416	-0.98372	105.504	-0.65651	105.401	-0.44416	105.397	-1.53699		162.688	2.99165	162.762	3.11145	162.679	1.60587	162.678	1.23514	162.727	2.09484	162.489	1.71822	162.671	1.96563	162.681	1.6411	162.691	2.41104	161.585	1.9982	162.687	1.82906	162.684	2.6922
105.546	-0.13238	105.423	-0.3004	105.416	-0.14507	105.413	0.30951	105.427	-0.07115	105.585	-0.30941	105.43	-0.44358	105.421	-0.11977	105.441	-0.98362	105.529	-0.65641	105.435	-0.44423	105.422	-1.53759		162.663	2.98821	162.737	3.10743	162.654	1.60596	162.652	1.23526	162.702	2.09471	162.456	1.71831	162.647	1.96571	162.657	1.64119	162.666	2.41088	161.56	1.99782	162.662	1.82893	162.658	2.69205
105.572	-0.13227	105.456	-0.30034	105.449	-0.14509	105.446	0.30957	105.461	-0.07108	105.618	-0.30928	105.455	-0.44351	105.447	-0.1197	105.467	-0.98359	105.553	-0.65631	105.46	-0.44425	105.448	-1.53818		162.63	2.98642	162.713	3.10508	162.629	1.60593	162.628	1.23548	162.677	2.09457	162.431	1.71843	162.621	1.96589	162.631	1.64122	162.641	2.41079	161.535	1.99767	162.636	1.82881	162.633	2.6922
105.605	-0.13211	105.481	-0.30028	105.475	-0.14505	105.471	0.30959	105.486	-0.07106	105.643	-0.30919	105.479	-0.44341	105.48	-0.11956	105.491	-0.9836	105.579	-0.65627	105.484	-0.44428	105.473	-1.53881		162.605	2.98637	162.689	3.10146	162.604	1.60582	162.595	1.23575	162.653	2.09437	162.406	1.71856	162.597	1.96593	162.606	1.64108	162.616	2.41056	161.511	1.99765	162.612	1.82873	162.608	2.69229
105.629	-0.13205	105.506	-0.30018	105.5	-0.14501	105.497	0.30969	105.511	-0.07102	105.669	-0.30914	105.504	-0.44333	105.504	-0.11947	105.516	-0.98353	105.603	-0.65623	105.51	-0.44434	105.497	-1.53957		162.58	2.98498	162.663	3.097	162.579	1.60576	162.57	1.23599	162.627	2.09419	162.381	1.71864	162.572	1.96584	162.581	1.64092	162.592	2.41026	161.486	1.99751	162.587	1.82873	162.583	2.69229
105.654	-0.132	105.53	-0.30008	105.525	-0.14495	105.521	0.30979	105.537	-0.07095	105.694	-0.3091	105.528	-0.44328	105.529	-0.11938	105.55	-0.98341	105.637	-0.65618	105.535	-0.44439	105.53	-1.54042		162.555	2.98144	162.639	3.09028	162.554	1.60579	162.546	1.23624	162.602	2.09407	162.356	1.71875	162.538	1.96571	162.556	1.6408	162.559	2.41012	161.452	1.99721	162.562	1.82881	162.55	2.69212
105.679	-0.13195	105.556	-0.30002	105.549	-0.14482	105.546	0.30988	105.561	-0.07091	105.719	-0.30907	105.562	-0.44318	105.555	-0.1193	105.575	-0.98335	105.662	-0.65617	105.568	-0.4444	105.556	-1.54107		162.53	2.97181	162.606	3.0827	162.522	1.60585	162.52	1.23643	162.577	2.09394	162.323	1.71888	162.513	1.9657	162.531	1.64072	162.535	2.40997	161.427	1.997	162.529	1.82884	162.524	2.69188
105.704	-0.13187	105.59	-0.29996	105.582	-0.1447	105.579	0.30998	105.594	-0.07086	105.752	-0.30898	105.588	-0.44311	105.578	-0.11922	105.6	-0.98329	105.687	-0.65615	105.592	-0.44442	105.581	-1.54179		162.497	2.95998	162.581	3.07883	162.496	1.60588	162.494	1.23674	162.544	2.0935	162.298	1.71902	162.488	1.96583	162.498	1.64079	162.508	2.40983	161.402	1.99698	162.504	1.82881	162.5	2.69181
105.738	-0.13179	105.615	-0.29989	105.607	-0.14468	105.604	0.31004	105.619	-0.07076	105.777	-0.3089	105.613	-0.4431	105.612	-0.11914	105.625	-0.98324	105.711	-0.65609	105.618	-0.44447	105.606	-1.54243		162.471	2.95221	162.556	3.07372	162.471	1.60589	162.461	1.23724	162.519	2.09287	162.273	1.71901	162.464	1.96588	162.473	1.64086	162.483	2.40982	161.377	1.99686	162.479	1.82867	162.474	2.69179
105.764	-0.13172	105.639	-0.2998	105.632	-0.14459	105.63	0.31006	105.644	-0.07066	105.802	-0.30879	105.638	-0.44308	105.638	-0.11909	105.65	-0.98326	105.737	-0.65605	105.643	-0.44452	105.63	-1.54304		162.446	2.94415	162.531	3.06188	162.446	1.60582	162.437	1.23751	162.494	2.0926	162.248	1.71903	162.439	1.96584	162.448	1.64087	162.458	2.40983	161.352	1.99666	162.454	1.82833	162.45	2.6917
105.788	-0.13168	105.665	-0.29972	105.656	-0.14446	105.655	0.31009	105.669	-0.07063	105.836	-0.30869	105.662	-0.44299	105.662	-0.11902	105.675	-0.98326	105.763	-0.656	105.667	-0.44455	105.654	-1.54366		162.422	2.93135	162.507	3.04577	162.422	1.6058	162.412	1.23775	162.469	2.09238	162.223	1.71917	162.406	1.96566	162.424	1.64082	162.425	2.40986	161.32	1.99653	162.429	1.82807	162.417	2.69159
105.813	-0.13166	105.689	-0.29962	105.682	-0.14447	105.68	0.31011	105.695	-0.07059	105.86	-0.30864	105.688	-0.44292	105.687	-0.11891	105.7	-0.98318	105.787	-0.65596	105.693	-0.44461	105.68	-1.54439		162.396	2.91245	162.473	3.02789	162.388	1.60589	162.388	1.23801	162.445	2.09221	162.189	1.71936	162.381	1.96542	162.398	1.64079	162.4	2.40981	161.294	1.99656	162.396	1.82789	162.392	2.69164
105.838	-0.13162	105.715	-0.29951	105.708	-0.14446	105.705	0.31014	105.719	-0.07051	105.885	-0.30859	105.712	-0.44287	105.712	-0.11878	105.733	-0.98306	105.821	-0.65597	105.718	-0.44465	105.713	-1.54583		162.362	2.90375	162.447	3.01945	162.363	1.60596	162.362	1.23821	162.41	2.09213	162.165	1.71949	162.356	1.96531	162.365	1.64072	162.375	2.40969	161.269	1.99642	162.371	1.82791	162.367	2.69162
105.863	-0.13158	105.739	-0.29941	105.732	-0.14438	105.73	0.31022	105.744	-0.07047	105.911	-0.30852	105.746	-0.44274	105.737	-0.11868	105.758	-0.98296	105.847	-0.65598	105.751	-0.44465	105.739	-1.54681		162.337	2.89777	162.422	3.01132	162.338	1.60592	162.329	1.23853	162.385	2.09208	162.14	1.71969	162.33	1.96529	162.339	1.64051	162.35	2.40962	161.244	1.99621	162.345	1.82793	162.341	2.69155
105.888	-0.13153	105.773	-0.29929	105.766	-0.14426	105.763	0.31036	105.778	-0.07045	105.936	-0.3085	105.771	-0.44265	105.762	-0.11863	105.784	-0.98291	105.871	-0.65594	105.776	-0.44467	105.763	-1.54747		162.312	2.88477	162.398	2.99898	162.313	1.60587	162.304	1.23879	162.361	2.09187	162.115	1.71991	162.305	1.96525	162.315	1.6403	162.326	2.4096	161.22	1.99614	162.321	1.82794	162.316	2.69146
105.921	-0.13151	105.798	-0.29919	105.791	-0.14421	105.788	0.31046	105.803	-0.07043	105.969	-0.3085	105.796	-0.44255	105.795	-0.11854	105.808	-0.98286	105.897	-0.65588	105.8	-0.44469	105.788	-1.54807		162.286	2.87383	162.373	2.98839	162.288	1.60581	162.279	1.23898	162.336	2.09163	162.089	1.72013	162.28	1.96517	162.29	1.6402	162.3	2.40958	161.186	1.99615	162.296	1.82787	162.291	2.69144
105.947	-0.13147	105.823	-0.29913	105.816	-0.14415	105.813	0.31055	105.828	-0.0704	105.993	-0.30842	105.82	-0.44243	105.82	-0.11845	105.833	-0.98282	105.922	-0.65584	105.825	-0.4447	105.813	-1.5487		162.262	2.86363	162.347	2.97996	162.264	1.60583	162.254	1.23907	162.311	2.09156	162.056	1.7203	162.255	1.96505	162.264	1.64018	162.276	2.40947	161.16	1.99616	162.271	1.82774	162.267	2.69136
105.971	-0.1314	105.848	-0.29904	105.84	-0.14407	105.837	0.31061	105.853	-0.07033	106.018	-0.30827	105.846	-0.44232	105.845	-0.11836	105.867	-0.98275	105.955	-0.65581	105.851	-0.44474	105.846	-1.54961		162.228	2.84146	162.322	2.96742	162.238	1.60626	162.229	1.23916	162.285	2.09169	162.032	1.7203	162.221	1.96486	162.24	1.64019	162.242	2.40936	161.136	1.99615	162.246	1.82743	162.233	2.69116
105.996	-0.13131	105.874	-0.29898	105.865	-0.14399	105.863	0.31066	105.878	-0.07026	106.044	-0.30816	105.88	-0.44226	105.871	-0.11829	105.892	-0.98274	105.979	-0.65579	105.885	-0.44474	105.871	-1.55031		162.202	2.82849	162.288	2.9493	162.205	1.6068	162.204	1.23929	162.261	2.09178	162.006	1.72037	162.196	1.96475	162.214	1.64016	162.218	2.40928	161.111	1.99603	162.212	1.82723	162.208	2.69107
106.02	-0.13128	105.906	-0.29893	105.899	-0.14388	105.896	0.31074	105.911	-0.07013	106.068	-0.30809	105.906	-0.44224	105.897	-0.11826	105.917	-0.9827	106.005	-0.65577	105.91	-0.44472	105.896	-1.55096		162.177	2.81931	162.263	2.94224	162.179	1.60679	162.18	1.23948	162.228	2.09159	161.973	1.72054	162.171	1.96469	162.181	1.6401	162.192	2.40932	161.086	1.99581	162.188	1.82716	162.183	2.69107
106.055	-0.13128	105.931	-0.29887	105.924	-0.14381	105.921	0.31081	105.937	-0.07002	106.102	-0.30799	105.93	-0.44219	105.929	-0.11823	105.942	-0.98267	106.029	-0.65573	105.934	-0.44467	105.921	-1.55163		162.151	2.80265	162.238	2.93629	162.155	1.60651	162.146	1.23986	162.203	2.09144	161.948	1.72079	162.147	1.96457	162.157	1.63994	162.167	2.40927	161.052	1.99558	162.163	1.82704	162.158	2.69116
106.08	-0.13124	105.956	-0.29884	105.949	-0.14373	105.946	0.31084	105.962	-0.06992	106.126	-0.3079	105.954	-0.44212	105.954	-0.11816	105.967	-0.98261	106.053	-0.65568	105.96	-0.44464	105.947	-1.55244		162.125	2.79255	162.213	2.9273	162.13	1.60638	162.12	1.24016	162.178	2.09141	161.923	1.72112	162.121	1.96445	162.131	1.63977	162.142	2.40914	161.028	1.9954	162.137	1.82701	162.134	2.69107
106.105	-0.13116	105.981	-0.29881	105.974	-0.14366	105.971	0.31084	105.987	-0.06986	106.152	-0.3078	105.979	-0.44203	105.979	-0.11804	105.992	-0.98257	106.087	-0.65568	105.985	-0.4446	105.972	-1.55323		162.091	2.78086	162.188	2.91339	162.104	1.60633	162.096	1.24063	162.153	2.09133	161.898	1.72177	162.088	1.96451	162.106	1.63973	162.109	2.40903	161.003	1.99536	162.112	1.82703	162.1	2.6908
106.13	-0.13106	106.006	-0.29877	106	-0.14362	105.997	0.31088	106.012	-0.06979	106.177	-0.30772	106.005	-0.44197	106.004	-0.11794	106.017	-0.98252	106.112	-0.65574	106.01	-0.44456	105.996	-1.55394		162.066	2.7695	162.154	2.90449	162.072	1.6064	162.071	1.24115	162.127	2.09107	161.873	1.72266	162.063	1.96495	162.081	1.63979	162.083	2.4089	160.978	1.99535	162.079	1.82695	162.075	2.6907
106.154	-0.13096	106.03	-0.29872	106.025	-0.1436	106.022	0.31097	106.037	-0.06968	106.202	-0.30769	106.03	-0.44191	106.03	-0.1179	106.05	-0.98249	106.137	-0.65576	106.035	-0.44454	106.029	-1.55488		162.041	2.7476	162.129	2.89791	162.046	1.60651	162.046	1.24135	162.094	2.09037	161.84	1.72297	162.038	1.96541	162.048	1.63981	162.059	2.40884	160.953	1.9954	162.054	1.8269	162.05	2.69076
106.187	-0.13088	106.056	-0.29862	106.05	-0.14358	106.046	0.31102	106.061	-0.06957	106.236	-0.30759	106.062	-0.44182	106.055	-0.11784	106.076	-0.9825	106.162	-0.65574	106.068	-0.4446	106.055	-1.55577		162.014	2.73205	162.103	2.88482	162.021	1.60658	162.013	1.24187	162.07	2.08959	161.814	1.72323	162.015	1.96537	162.023	1.63975	162.034	2.40882	160.92	1.99538	162.029	1.82688	162.024	2.69076
106.213	-0.1308	106.089	-0.29845	106.083	-0.14356	106.079	0.31107	106.095	-0.06946	106.261	-0.30751	106.087	-0.44182	106.08	-0.11769	106.1	-0.98248	106.187	-0.65569	106.094	-0.44467	106.08	-1.55657		161.989	2.72684	162.077	2.88184	161.997	1.60662	161.988	1.24333	162.044	2.08904	161.79	1.7239	161.989	1.96532	161.998	1.63969	162.009	2.40873	160.894	1.99516	162.004	1.82674	162	2.69054
106.238	-0.1307	106.115	-0.29833	106.107	-0.14349	106.105	0.31113	106.12	-0.06944	106.285	-0.30747	106.112	-0.44178	106.112	-0.11753	106.126	-0.98241	106.221	-0.65567	106.119	-0.44468	106.104	-1.55738		161.956	2.71492	162.052	2.88282	161.972	1.6066	161.963	1.24423	162.018	2.08868	161.765	1.72454	161.964	1.96534	161.974	1.63968	161.984	2.40873	160.869	1.99501	161.978	1.82655	161.974	2.69002
106.263	-0.13059	106.14	-0.2983	106.132	-0.14345	106.13	0.31115	106.144	-0.06943	106.31	-0.30739	106.138	-0.44168	106.138	-0.11748	106.15	-0.98237	106.246	-0.65568	106.144	-0.44467	106.13	-1.55828		161.93	2.70101	162.026	2.88136	161.947	1.60661	161.938	1.24468	161.993	2.08682	161.74	1.72484	161.94	1.96545	161.948	1.63971	161.958	2.40874	160.844	1.99499	161.954	1.82639	161.95	2.6898
106.287	-0.13052	106.165	-0.29826	106.157	-0.14342	106.155	0.31116	106.169	-0.06938	106.335	-0.30732	106.162	-0.44163	106.163	-0.11745	106.184	-0.98233	106.271	-0.65559	106.168	-0.44464	106.163	-1.5598		161.904	2.68769	162.002	2.87847	161.922	1.6067	161.913	1.24496	161.969	2.08036	161.707	1.72499	161.906	1.96548	161.923	1.63971	161.925	2.4087	160.819	1.99504	161.929	1.82627	161.916	2.68972
106.321	-0.13042	106.19	-0.29818	106.183	-0.14339	106.18	0.31122	106.194	-0.0693	106.369	-0.30723	106.195	-0.44161	106.189	-0.11739	106.209	-0.98229	106.296	-0.65549	106.202	-0.44469	106.188	-1.56057		161.879	2.67223	161.968	2.88467	161.888	1.60704	161.888	1.24518	161.945	2.07516	161.681	1.72508	161.88	1.9654	161.898	1.63942	161.901	2.40859	160.786	1.99506	161.896	1.8262	161.891	2.6897
106.345	-0.13033	106.223	-0.2981	106.217	-0.14333	106.213	0.31134	106.229	-0.06919	106.394	-0.30717	106.221	-0.44162	106.213	-0.11729	106.234	-0.98223	106.32	-0.65542	106.227	-0.44474	106.211	-1.56129		161.853	2.66479	161.943	2.88836	161.863	1.60717	161.863	1.24547	161.911	2.07348	161.657	1.72514	161.855	1.96529	161.865	1.63909	161.875	2.40861	160.762	1.99506	161.871	1.82645	161.866	2.6897
106.371	-0.13027	106.25	-0.29807	106.242	-0.14331	106.238	0.31145	106.254	-0.06912	106.419	-0.30709	106.246	-0.44157	106.246	-0.1172	106.26	-0.98217	106.355	-0.65536	106.252	-0.44476	106.237	-1.562		161.818	2.65458	161.917	2.89079	161.838	1.60721	161.83	1.24611	161.885	2.07303	161.631	1.72546	161.83	1.96525	161.84	1.63901	161.85	2.4086	160.737	1.99504	161.846	1.82654	161.841	2.68966
106.397	-0.13023	106.273	-0.29804	106.267	-0.1433	106.263	0.31156	106.279	-0.06906	106.444	-0.30703	106.271	-0.4415	106.272	-0.11718	106.284	-0.98213	106.38	-0.65533	106.277	-0.44478	106.262	-1.56326		161.793	2.64349	161.892	2.8925	161.814	1.6072	161.805	1.24655	161.861	2.07245	161.606	1.72592	161.805	1.96524	161.815	1.63907	161.825	2.40853	160.711	1.99502	161.821	1.82649	161.816	2.68954
106.423	-0.13017	106.298	-0.29799	106.293	-0.14324	106.288	0.31163	106.303	-0.06899	106.469	-0.30699	106.296	-0.4414	106.296	-0.11716	106.309	-0.98212	106.405	-0.65529	106.302	-0.44484	106.287	-1.56451		161.767	2.62736	161.867	2.89439	161.788	1.6072	161.78	1.24678	161.835	2.07199	161.573	1.72618	161.772	1.96513	161.791	1.63909	161.792	2.4085	160.687	1.99502	161.795	1.82644	161.783	2.68938
106.455	-0.1301	106.323	-0.29792	106.317	-0.14316	106.312	0.31165	106.328	-0.0689	106.502	-0.3069	106.322	-0.44131	106.321	-0.11711	106.334	-0.98213	106.43	-0.65521	106.327	-0.44486	106.312	-1.56527		161.742	2.61108	161.834	2.89878	161.755	1.60728	161.755	1.24695	161.81	2.07167	161.549	1.72648	161.747	1.96498	161.765	1.63898	161.767	2.4084	160.653	1.99506	161.762	1.8264	161.758	2.6893
106.48	-0.13005	106.348	-0.29782	106.342	-0.14311	106.338	0.31165	106.353	-0.06879	106.527	-0.30681	106.347	-0.44123	106.346	-0.11702	106.368	-0.9821	106.455	-0.65513	106.352	-0.44488	106.346	-1.56648		161.716	2.60085	161.809	2.90828	161.73	1.60737	161.73	1.24724	161.777	2.07135	161.523	1.72682	161.722	1.96476	161.731	1.63894	161.742	2.4082	160.629	1.99504	161.737	1.82623	161.733	2.68941
106.505	-0.12999	106.373	-0.29776	106.366	-0.14311	106.363	0.31169	106.378	-0.06868	106.552	-0.30671	106.381	-0.4412	106.37	-0.1169	106.392	-0.98206	106.488	-0.6551	106.385	-0.44493	106.371	-1.56738		161.681	2.59382	161.783	2.93479	161.705	1.60778	161.697	1.24879	161.753	2.07101	161.498	1.72709	161.698	1.96463	161.706	1.63891	161.717	2.40801	160.602	1.99501	161.713	1.8255	161.708	2.68949
106.529	-0.12992	106.407	-0.29774	106.401	-0.1431	106.397	0.3118	106.412	-0.06853	106.577	-0.30665	106.406	-0.44115	106.395	-0.11679	106.418	-0.98202	106.513	-0.6551	106.41	-0.44494	106.396	-1.56816		161.656	2.58326	161.759	2.96338	161.681	1.60799	161.671	1.25059	161.727	2.0708	161.473	1.72736	161.672	1.96455	161.681	1.63881	161.692	2.40788	160.578	1.99501	161.688	1.82502	161.683	2.68941
106.555	-0.12985	106.432	-0.29773	106.425	-0.14307	106.421	0.31188	106.437	-0.06846	106.603	-0.30662	106.431	-0.44103	106.43	-0.1167	106.443	-0.98198	106.539	-0.65505	106.435	-0.44493	106.42	-1.56895		161.63	2.56804	161.733	2.98316	161.655	1.6082	161.646	1.25104	161.701	2.07085	161.44	1.72755	161.639	1.96455	161.656	1.63862	161.659	2.4079	160.553	1.99498	161.663	1.82499	161.65	2.68899
106.588	-0.12974	106.457	-0.2977	106.45	-0.14304	106.447	0.31194	106.461	-0.0684	106.636	-0.30658	106.456	-0.44091	106.454	-0.11666	106.468	-0.98194	106.564	-0.65498	106.46	-0.44496	106.445	-1.56979		161.604	2.55691	161.701	3.01676	161.622	1.60849	161.621	1.25133	161.675	2.07093	161.416	1.72772	161.613	1.96456	161.632	1.63848	161.633	2.40788	160.52	1.99469	161.629	1.82506	161.624	2.6888
106.612	-0.12964	106.482	-0.29763	106.475	-0.14302	106.472	0.312	106.486	-0.06832	106.661	-0.30653	106.481	-0.44087	106.479	-0.1166	106.501	-0.98186	106.588	-0.65494	106.485	-0.44501	106.478	-1.57086		161.579	2.55072	161.676	3.04539	161.597	1.60864	161.597	1.25172	161.643	2.07101	161.39	1.72794	161.589	1.96457	161.599	1.63839	161.609	2.40784	160.494	1.99437	161.605	1.82507	161.6	2.6887
106.638	-0.12956	106.507	-0.29756	106.5	-0.14299	106.496	0.31205	106.512	-0.06825	106.686	-0.30645	106.513	-0.44084	106.504	-0.11653	106.526	-0.98181	106.622	-0.6549	106.519	-0.44501	106.503	-1.57163		161.544	2.53268	161.652	3.0597	161.572	1.60875	161.572	1.25313	161.619	2.07149	161.365	1.72876	161.562	1.96462	161.573	1.63824	161.584	2.40777	160.47	1.99446	161.579	1.82515	161.575	2.68857
106.663	-0.12951	106.54	-0.29752	106.533	-0.14291	106.529	0.31213	106.545	-0.06815	106.711	-0.30639	106.538	-0.44084	106.529	-0.11647	106.551	-0.98175	106.646	-0.65484	106.544	-0.44498	106.528	-1.57242		161.518	2.51553	161.627	3.07463	161.547	1.6089	161.547	1.25535	161.594	2.07334	161.34	1.7294	161.538	1.96468	161.549	1.63816	161.558	2.40769	160.445	1.99489	161.555	1.82515	161.55	2.68843
106.688	-0.1295	106.566	-0.29752	106.557	-0.14284	106.556	0.31218	106.57	-0.0681	106.736	-0.30632	106.564	-0.44083	106.562	-0.11636	106.575	-0.9817	106.67	-0.65479	106.57	-0.44494	106.553	-1.57326		161.493	2.51074	161.603	3.10213	161.524	1.60905	161.513	1.25779	161.569	2.07603	161.306	1.72957	161.513	1.96473	161.523	1.63814	161.534	2.40754	160.419	1.99498	161.529	1.82477	161.525	2.6883
106.722	-0.12947	106.591	-0.2975	106.584	-0.1428	106.58	0.31222	106.595	-0.06803	106.769	-0.30627	106.59	-0.4408	106.587	-0.11627	106.602	-0.98171	106.696	-0.65483	106.595	-0.44491	106.578	-1.57422		161.467	2.49966	161.579	3.13605	161.498	1.60925	161.488	1.25899	161.543	2.07939	161.281	1.7298	161.488	1.96476	161.498	1.63812	161.509	2.40742	160.395	1.99489	161.504	1.82446	161.5	2.6882
106.748	-0.1294	106.616	-0.29746	106.608	-0.14276	106.605	0.31226	106.62	-0.06795	106.794	-0.30622	106.614	-0.4408	106.612	-0.11617	106.635	-0.98175	106.722	-0.65487	106.619	-0.44488	106.611	-1.57588		161.441	2.48736	161.554	3.17173	161.472	1.60987	161.464	1.25999	161.518	2.08367	161.257	1.73031	161.456	1.96434	161.473	1.638	161.475	2.40728	160.37	1.99474	161.48	1.82436	161.467	2.68811
106.773	-0.12933	106.641	-0.29739	106.633	-0.14273	106.63	0.31231	106.645	-0.06785	106.819	-0.30613	106.647	-0.4408	106.638	-0.11607	106.66	-0.98173	106.755	-0.65487	106.653	-0.44488	106.637	-1.57687		161.407	2.46793	161.522	3.20004	161.44	1.61104	161.439	1.26051	161.494	2.08645	161.232	1.73071	161.431	1.96324	161.448	1.63794	161.45	2.40717	160.337	1.99456	161.446	1.82421	161.441	2.6881
106.797	-0.12925	106.674	-0.29725	106.666	-0.14265	106.656	0.31241	106.679	-0.06769	106.845	-0.30608	106.672	-0.44075	106.663	-0.11599	106.685	-0.98166	106.78	-0.6548	106.678	-0.44493	106.661	-1.57764		161.381	2.45127	161.499	3.21894	161.414	1.6113	161.414	1.26134	161.461	2.0966	161.206	1.73129	161.406	1.96294	161.415	1.63794	161.425	2.40714	160.311	1.99427	161.421	1.8241	161.417	2.68805
106.822	-0.12916	106.698	-0.29714	106.69	-0.14258	106.68	0.31251	106.704	-0.06758	106.87	-0.30605	106.696	-0.44067	106.697	-0.11586	106.709	-0.98161	106.805	-0.65467	106.703	-0.44497	106.686	-1.57843		161.355	2.44122	161.474	3.24597	161.389	1.6115	161.381	1.2633	161.435	2.11075	161.173	1.73198	161.382	1.96296	161.391	1.63791	161.401	2.40709	160.286	1.99417	161.396	1.82405	161.391	2.68793
106.855	-0.12909	106.724	-0.29705	106.716	-0.14249	106.713	0.31259	106.729	-0.0675	106.903	-0.30599	106.721	-0.44061	106.721	-0.11576	106.735	-0.98161	106.83	-0.65455	106.728	-0.44501	106.711	-1.57932		161.329	2.43529	161.45	3.27546	161.364	1.61198	161.355	1.26397	161.412	2.11692	161.148	1.73355	161.356	1.96295	161.365	1.63784	161.376	2.40706	160.262	1.99406	161.37	1.82393	161.366	2.68771
106.88	-0.12905	106.749	-0.29695	106.74	-0.14239	106.738	0.31262	106.754	-0.06746	106.928	-0.30592	106.746	-0.44058	106.746	-0.11574	106.76	-0.98163	106.854	-0.65445	106.754	-0.44504	106.736	-1.58047		161.304	2.42196	161.426	3.29833	161.34	1.61305	161.332	1.2642	161.386	2.12086	161.124	1.73593	161.323	1.96295	161.341	1.63792	161.342	2.407	160.236	1.99395	161.346	1.82383	161.333	2.68748
106.906	-0.12897	106.773	-0.29689	106.766	-0.14233	106.763	0.31271	106.779	-0.06741	106.953	-0.30587	106.772	-0.44055	106.771	-0.1157	106.786	-0.98162	106.888	-0.65438	106.778	-0.44508	106.761	-1.5816		161.269	2.39959	161.394	3.32857	161.306	1.61378	161.307	1.26498	161.362	2.12631	161.099	1.74057	161.297	1.96301	161.315	1.63799	161.317	2.40696	160.203	1.99377	161.313	1.82375	161.308	2.68738
106.931	-0.12891	106.8	-0.29686	106.792	-0.14228	106.787	0.31282	106.803	-0.06732	106.978	-0.3058	106.797	-0.44051	106.795	-0.11564	106.818	-0.98153	106.913	-0.65439	106.803	-0.44511	106.794	-1.58335		161.243	2.38504	161.37	3.35217	161.281	1.61409	161.282	1.26782	161.328	2.13335	161.074	1.74587	161.273	1.96302	161.282	1.63776	161.292	2.40688	160.178	1.99362	161.288	1.82372	161.283	2.68723
106.955	-0.12882	106.824	-0.29679	106.817	-0.14218	106.812	0.3129	106.829	-0.06723	107.002	-0.30575	106.831	-0.4405	106.821	-0.11558	106.843	-0.98147	106.938	-0.65435	106.837	-0.44515	106.82	-1.5846		161.218	2.37249	161.346	3.37853	161.257	1.6147	161.257	1.27095	161.304	2.1372	161.041	1.74741	161.248	1.96283	161.257	1.63752	161.268	2.40673	160.153	1.99361	161.263	1.82361	161.258	2.68707
106.989	-0.12871	106.857	-0.29667	106.85	-0.14203	106.846	0.31297	106.862	-0.06718	107.037	-0.30569	106.856	-0.44045	106.846	-0.11553	106.868	-0.98144	106.962	-0.65426	106.862	-0.44516	106.844	-1.58563		161.192	2.35811	161.323	3.40067	161.232	1.61702	161.231	1.27214	161.28	2.1431	161.015	1.74811	161.223	1.96233	161.232	1.63741	161.243	2.40673	160.128	1.99363	161.238	1.82349	161.233	2.68687
107.014	-0.12865	106.882	-0.29659	106.875	-0.14193	106.871	0.31301	106.887	-0.06716	107.061	-0.30562	106.88	-0.44032	106.879	-0.11544	106.893	-0.98144	106.988	-0.65415	106.887	-0.44519	106.869	-1.58656		161.167	2.3454	161.299	3.42846	161.206	1.61913	161.198	1.27285	161.255	2.15076	160.991	1.74871	161.197	1.96203	161.207	1.63738	161.217	2.4068	160.103	1.99356	161.212	1.82342	161.208	2.68674
107.039	-0.12862	106.907	-0.29653	106.9	-0.14184	106.896	0.31303	106.912	-0.0671	107.086	-0.30554	106.906	-0.44018	106.904	-0.11538	106.919	-0.98142	107.021	-0.65405	106.912	-0.44524	106.894	-1.58776		161.132	2.32426	161.275	3.45312	161.181	1.62109	161.174	1.27325	161.23	2.15564	160.965	1.74898	161.173	1.96196	161.181	1.63733	161.192	2.4068	160.07	1.99345	161.188	1.82346	161.183	2.68685
107.063	-0.12857	106.933	-0.29646	106.925	-0.14176	106.922	0.31307	106.937	-0.06705	107.11	-0.3055	106.93	-0.44009	106.931	-0.11534	106.952	-0.98139	107.046	-0.65401	106.937	-0.44524	106.927	-1.58964		161.105	2.31349	161.251	3.4788	161.157	1.62234	161.149	1.27472	161.206	2.15872	160.94	1.7493	161.138	1.96191	161.156	1.6373	161.159	2.40669	160.045	1.99329	161.162	1.82345	161.15	2.68688
107.088	-0.12844	106.957	-0.29638	106.95	-0.1417	106.947	0.31314	106.962	-0.06699	107.137	-0.30543	106.963	-0.43997	106.955	-0.11532	106.976	-0.98135	107.072	-0.65399	106.969	-0.44513	106.952	-1.59113		161.08	2.29652	161.22	3.50117	161.124	1.62393	161.125	1.27869	161.181	2.16187	160.907	1.74959	161.114	1.962	161.132	1.63724	161.134	2.40669	160.02	1.99315	161.129	1.82337	161.125	2.68674
107.121	-0.12832	106.991	-0.29629	106.984	-0.14158	106.98	0.31328	106.995	-0.06691	107.17	-0.30532	106.988	-0.4399	106.98	-0.11526	107.002	-0.98133	107.097	-0.65396	106.993	-0.44508	106.977	-1.59217		161.054	2.28061	161.196	3.50941	161.099	1.62434	161.099	1.28169	161.147	2.16621	160.882	1.75	161.089	1.96212	161.098	1.63722	161.109	2.40669	159.995	1.99296	161.103	1.8233	161.1	2.68659
107.147	-0.1283	107.016	-0.29626	107.008	-0.14148	107.005	0.31337	107.02	-0.06684	107.194	-0.30529	107.013	-0.43985	107.014	-0.11518	107.027	-0.98129	107.121	-0.65387	107.019	-0.4451	107.002	-1.59325		161.028	2.26491	161.172	3.52514	161.074	1.62515	161.066	1.28327	161.123	2.16915	160.857	1.75059	161.064	1.96206	161.074	1.63725	161.083	2.40664	159.97	1.99283	161.079	1.82324	161.075	2.68654
107.171	-0.12825	107.041	-0.29623	107.033	-0.1414	107.03	0.31349	107.045	-0.06679	107.22	-0.30527	107.04	-0.43979	107.038	-0.11517	107.052	-0.98122	107.155	-0.6538	107.044	-0.44511	107.028	-1.59429		160.993	2.24812	161.149	3.54482	161.05	1.63015	161.041	1.2851	161.098	2.17394	160.832	1.75137	161.039	1.9618	161.049	1.63728	161.059	2.40621	159.936	1.99279	161.055	1.82309	161.05	2.68664
107.196	-0.12814	107.066	-0.29614	107.058	-0.14133	107.054	0.31364	107.071	-0.06676	107.244	-0.30523	107.064	-0.43975	107.064	-0.11514	107.077	-0.98119	107.18	-0.65375	107.069	-0.44505	107.052	-1.59538		160.968	2.23345	161.124	3.5646	161.025	1.63995	161.016	1.2901	161.074	2.17867	160.807	1.75278	161.006	1.96176	161.023	1.63714	161.026	2.40571	159.912	1.9927	161.03	1.82292	161.017	2.68663
107.221	-0.12805	107.09	-0.29606	107.082	-0.14128	107.08	0.31382	107.096	-0.0667	107.269	-0.30514	107.089	-0.43973	107.089	-0.11507	107.101	-0.9812	107.204	-0.65373	107.093	-0.445	107.077	-1.59686		160.942	2.21849	161.093	3.58284	160.992	1.64398	160.991	1.29295	161.049	2.18079	160.774	1.75378	160.981	1.96179	160.999	1.6369	161	2.40545	159.886	1.99259	160.996	1.82291	160.992	2.68613
107.255	-0.12799	107.116	-0.29599	107.108	-0.14126	107.104	0.31394	107.12	-0.06661	107.302	-0.305	107.114	-0.43969	107.114	-0.11499	107.135	-0.98118	107.229	-0.65371	107.119	-0.44501	107.11	-1.59845		160.915	2.20253	161.069	3.59655	160.966	1.64502	160.966	1.29395	161.016	2.18174	160.748	1.75451	160.956	1.96179	160.966	1.6369	160.975	2.40543	159.861	1.99249	160.971	1.82297	160.967	2.68561
107.28	-0.12797	107.141	-0.29591	107.133	-0.14119	107.13	0.31399	107.145	-0.06652	107.328	-0.30498	107.147	-0.43959	107.139	-0.11494	107.161	-0.98114	107.255	-0.65367	107.153	-0.44502	107.135	-1.59949		160.89	2.18308	161.046	3.60149	160.942	1.64721	160.933	1.29589	160.991	2.18238	160.723	1.75564	160.931	1.96194	160.94	1.63691	160.95	2.40539	159.837	1.99227	160.946	1.82292	160.942	2.68545
107.306	-0.12789	107.175	-0.29583	107.166	-0.14113	107.163	0.314	107.179	-0.06645	107.354	-0.30497	107.172	-0.43953	107.163	-0.11488	107.186	-0.98108	107.288	-0.65361	107.178	-0.44498	107.16	-1.60098		160.864	2.16138	161.022	3.60818	160.917	1.65226	160.908	1.29932	160.966	2.18341	160.699	1.75649	160.906	1.96213	160.914	1.63689	160.925	2.40535	159.803	1.99196	160.921	1.82281	160.917	2.68533
107.329	-0.12778	107.2	-0.29578	107.192	-0.14113	107.188	0.31403	107.204	-0.06639	107.386	-0.30492	107.196	-0.43949	107.196	-0.11481	107.211	-0.98101	107.314	-0.65362	107.203	-0.44491	107.184	-1.60301		160.838	2.14752	160.998	3.62126	160.892	1.65607	160.883	1.30237	160.942	2.1843	160.673	1.75861	160.882	1.96209	160.89	1.63686	160.9	2.40525	159.779	1.99179	160.896	1.82267	160.892	2.68522
107.355	-0.12764	107.225	-0.29572	107.217	-0.14108	107.213	0.31408	107.229	-0.06631	107.411	-0.30486	107.222	-0.43942	107.222	-0.11474	107.235	-0.981	107.338	-0.65359	107.227	-0.44482	107.21	-1.60431		160.804	2.13889	160.974	3.63298	160.867	1.65915	160.859	1.30621	160.916	2.18512	160.641	1.76001	160.857	1.96173	160.865	1.63675	160.876	2.40518	159.753	1.99186	160.871	1.82261	160.867	2.68514
107.389	-0.12751	107.249	-0.29566	107.241	-0.14092	107.239	0.3142	107.253	-0.06626	107.437	-0.30476	107.247	-0.43935	107.246	-0.11466	107.268	-0.98097	107.363	-0.65353	107.253	-0.44471	107.243	-1.60578		160.777	2.12711	160.95	3.64275	160.843	1.66074	160.834	1.31544	160.891	2.18563	160.615	1.76057	160.823	1.96173	160.841	1.63667	160.842	2.40521	159.728	1.99183	160.846	1.82265	160.834	2.68497
107.413	-0.12741	107.275	-0.29562	107.267	-0.14076	107.262	0.31432	107.279	-0.0662	107.461	-0.30468	107.28	-0.43928	107.272	-0.11459	107.294	-0.98094	107.388	-0.65344	107.286	-0.44458	107.268	-1.6069		160.751	2.10381	160.918	3.65033	160.809	1.66709	160.809	1.32532	160.867	2.18562	160.59	1.76176	160.799	1.96183	160.816	1.63668	160.817	2.4053	159.703	1.99167	160.813	1.82264	160.808	2.68478
107.438	-0.1273	107.307	-0.29552	107.299	-0.14065	107.295	0.31444	107.312	-0.0661	107.487	-0.30465	107.305	-0.43925	107.297	-0.11449	107.319	-0.98089	107.414	-0.6534	107.311	-0.44447	107.293	-1.60809		160.725	2.08409	160.894	3.64944	160.784	1.67304	160.784	1.3284	160.833	2.1854	160.566	1.76464	160.773	1.96187	160.782	1.63669	160.792	2.40527	159.67	1.99154	160.788	1.82251	160.783	2.68461
107.463	-0.12722	107.333	-0.29541	107.326	-0.14059	107.321	0.3145	107.337	-0.06604	107.52	-0.30464	107.332	-0.4392	107.33	-0.1144	107.344	-0.98081	107.439	-0.65334	107.335	-0.44445	107.317	-1.60897		160.7	2.07438	160.869	3.64725	160.759	1.67822	160.751	1.33122	160.808	2.18515	160.54	1.76958	160.748	1.96194	160.757	1.63656	160.768	2.40513	159.645	1.99151	160.763	1.82236	160.758	2.68451
107.488	-0.1272	107.358	-0.29532	107.349	-0.14051	107.346	0.31454	107.362	-0.06599	107.546	-0.3046	107.356	-0.43913	107.355	-0.11437	107.369	-0.98073	107.471	-0.65322	107.361	-0.44446	107.343	-1.61024		160.665	2.05729	160.845	3.64723	160.734	1.68195	160.726	1.33625	160.784	2.18481	160.506	1.77414	160.722	1.96195	160.732	1.63637	160.742	2.40479	159.621	1.99137	160.738	1.82216	160.733	2.68446
107.522	-0.12719	107.383	-0.29528	107.374	-0.14041	107.371	0.31462	107.387	-0.06592	107.57	-0.30453	107.381	-0.43903	107.38	-0.1143	107.394	-0.98069	107.497	-0.6532	107.386	-0.44445	107.368	-1.61224		160.639	2.04511	160.822	3.6512	160.71	1.69218	160.702	1.34007	160.759	2.18436	160.482	1.77714	160.69	1.96177	160.707	1.63625	160.709	2.40431	159.595	1.99122	160.713	1.82198	160.7	2.68434
107.546	-0.12712	107.408	-0.29524	107.399	-0.14035	107.395	0.31477	107.412	-0.06588	107.594	-0.30445	107.406	-0.43896	107.405	-0.11424	107.419	-0.98064	107.522	-0.65321	107.41	-0.44437	107.392	-1.61408		160.613	2.03662	160.789	3.65681	160.676	1.71319	160.677	1.34398	160.733	2.184	160.456	1.78609	160.665	1.96162	160.682	1.63634	160.683	2.40417	159.571	1.9912	160.679	1.82194	160.676	2.68421
107.571	-0.12702	107.433	-0.29521	107.425	-0.14034	107.421	0.31489	107.438	-0.06582	107.619	-0.3044	107.431	-0.4389	107.43	-0.11419	107.452	-0.98058	107.547	-0.6532	107.435	-0.44428	107.426	-1.61557		160.587	2.02358	160.765	3.6579	160.652	1.72076	160.652	1.34971	160.701	2.18303	160.424	1.79958	160.64	1.96151	160.649	1.63637	160.659	2.40422	159.537	1.99128	160.654	1.82198	160.65	2.68421
107.596	-0.12697	107.458	-0.2952	107.45	-0.14031	107.447	0.315	107.462	-0.06573	107.653	-0.30436	107.464	-0.43887	107.455	-0.11409	107.477	-0.98053	107.572	-0.65318	107.47	-0.44426	107.451	-1.61699		160.561	2.00462	160.741	3.6574	160.627	1.72163	160.619	1.35993	160.676	2.1815	160.399	1.8085	160.615	1.96134	160.624	1.63624	160.633	2.40421	159.512	1.99141	160.63	1.82185	160.625	2.68424
107.622	-0.12698	107.491	-0.2952	107.483	-0.14024	107.48	0.31517	107.496	-0.06562	107.677	-0.30432	107.49	-0.43883	107.48	-0.11397	107.502	-0.98047	107.605	-0.65315	107.494	-0.44427	107.475	-1.61898		160.527	1.98439	160.717	3.65434	160.603	1.72366	160.594	1.37172	160.651	2.17972	160.374	1.8146	160.59	1.9611	160.598	1.63608	160.608	2.40408	159.487	1.99138	160.605	1.82152	160.6	2.68425
107.648	-0.12695	107.517	-0.29517	107.507	-0.14018	107.504	0.3153	107.521	-0.06556	107.703	-0.30429	107.515	-0.43874	107.513	-0.11387	107.527	-0.98041	107.63	-0.65311	107.521	-0.44425	107.5	-1.62085		160.5	1.97612	160.692	3.65147	160.578	1.73186	160.569	1.3815	160.626	2.1783	160.348	1.82083	160.565	1.96107	160.574	1.63603	160.583	2.40388	159.462	1.99115	160.579	1.82117	160.576	2.68416
107.673	-0.12691	107.541	-0.29511	107.533	-0.14009	107.53	0.31542	107.546	-0.0655	107.729	-0.30426	107.54	-0.43867	107.537	-0.1138	107.552	-0.98037	107.656	-0.65305	107.545	-0.4442	107.525	-1.62207		160.474	1.97031	160.668	3.64879	160.553	1.73984	160.545	1.38428	160.601	2.17676	160.324	1.83295	160.539	1.96113	160.549	1.63598	160.559	2.40374	159.437	1.99098	160.555	1.82107	160.551	2.68401
107.706	-0.12681	107.566	-0.29502	107.559	-0.13998	107.555	0.31555	107.572	-0.06541	107.753	-0.30421	107.564	-0.43865	107.563	-0.11375	107.585	-0.98033	107.68	-0.65299	107.57	-0.44416	107.558	-1.62508		160.448	1.96367	160.643	3.6452	160.529	1.7456	160.52	1.38972	160.576	2.17312	160.291	1.83981	160.506	1.96123	160.524	1.63582	160.525	2.4037	159.403	1.99089	160.53	1.82104	160.517	2.68389
107.731	-0.12673	107.591	-0.29501	107.584	-0.13991	107.579	0.31567	107.596	-0.0653	107.787	-0.30414	107.597	-0.43859	107.587	-0.11369	107.611	-0.98025	107.705	-0.65295	107.603	-0.44416	107.583	-1.62769		160.422	1.95361	160.61	3.64178	160.496	1.74976	160.495	1.4006	160.55	2.16328	160.265	1.84542	160.481	1.96132	160.499	1.63561	160.5	2.40359	159.379	1.99072	160.496	1.82093	160.493	2.68392
107.756	-0.12664	107.625	-0.29502	107.618	-0.13987	107.613	0.31581	107.629	-0.06521	107.812	-0.30407	107.622	-0.43853	107.613	-0.11359	107.636	-0.98018	107.739	-0.65291	107.628	-0.44413	107.608	-1.62966		160.388	1.94244	160.586	3.63889	160.471	1.7543	160.47	1.41491	160.517	2.14799	160.24	1.8502	160.457	1.96127	160.466	1.63561	160.475	2.40349	159.353	1.99058	160.471	1.82079	160.468	2.68391
107.782	-0.12659	107.65	-0.29499	107.642	-0.13981	107.638	0.31589	107.655	-0.06516	107.837	-0.30395	107.648	-0.43847	107.646	-0.11344	107.662	-0.98014	107.764	-0.65285	107.654	-0.44412	107.633	-1.63121		160.362	1.93153	160.561	3.62998	160.447	1.76846	160.438	1.43145	160.492	2.13949	160.216	1.85602	160.432	1.96112	160.44	1.63559	160.451	2.40343	159.329	1.9905	160.446	1.82069	160.443	2.68377
107.806	-0.12654	107.674	-0.29489	107.667	-0.13964	107.662	0.31597	107.68	-0.06511	107.861	-0.30384	107.673	-0.43844	107.671	-0.11333	107.686	-0.9801	107.788	-0.65278	107.678	-0.44415	107.657	-1.6323		160.335	1.92046	160.536	3.6214	160.423	1.78693	160.413	1.44544	160.467	2.12998	160.19	1.87251	160.407	1.961	160.416	1.63552	160.425	2.40332	159.304	1.99043	160.42	1.82064	160.417	2.68348
107.839	-0.12642	107.699	-0.29477	107.692	-0.13947	107.687	0.31609	107.705	-0.06504	107.887	-0.30377	107.698	-0.43843	107.697	-0.11322	107.71	-0.98001	107.814	-0.65272	107.704	-0.44418	107.683	-1.63335		160.31	1.91511	160.512	3.61592	160.398	1.79943	160.388	1.46479	160.441	2.12029	160.157	1.89263	160.374	1.96097	160.39	1.63546	160.392	2.40319	159.27	1.9904	160.397	1.82068	160.383	2.68305
107.864	-0.12635	107.725	-0.29467	107.716	-0.13945	107.712	0.31621	107.729	-0.06495	107.92	-0.3037	107.723	-0.43839	107.722	-0.11316	107.735	-0.97992	107.838	-0.65274	107.728	-0.44417	107.708	-1.6359		160.284	1.91088	160.478	3.60829	160.364	1.8043	160.364	1.47773	160.416	2.1155	160.132	1.90541	160.349	1.96105	160.366	1.63531	160.367	2.40303	159.246	1.99037	160.363	1.82061	160.358	2.68291
107.89	-0.12631	107.75	-0.29461	107.743	-0.13946	107.736	0.31627	107.754	-0.06488	107.944	-0.30366	107.748	-0.4383	107.746	-0.11308	107.769	-0.97984	107.872	-0.65277	107.754	-0.44415	107.741	-1.63959		160.25	1.89952	160.454	3.59841	160.34	1.80774	160.341	1.48781	160.383	2.10531	160.107	1.90853	160.323	1.9611	160.333	1.63502	160.342	2.40301	159.22	1.99033	160.338	1.82047	160.334	2.68287
107.915	-0.12628	107.775	-0.29456	107.767	-0.13945	107.763	0.3163	107.779	-0.06482	107.97	-0.30361	107.781	-0.43821	107.771	-0.11297	107.794	-0.97979	107.897	-0.65276	107.787	-0.44414	107.766	-1.64172		160.224	1.8894	160.429	3.58927	160.316	1.81522	160.308	1.52129	160.357	2.08862	160.082	1.91831	160.299	1.96111	160.308	1.63489	160.317	2.40301	159.196	1.99027	160.313	1.82035	160.309	2.68275
107.939	-0.12622	107.808	-0.29444	107.8	-0.13935	107.797	0.31632	107.812	-0.06477	107.996	-0.30354	107.807	-0.43818	107.797	-0.11292	107.818	-0.97971	107.922	-0.65268	107.812	-0.44414	107.791	-1.6435		160.199	1.87874	160.403	3.57721	160.291	1.83221	160.283	1.54386	160.332	2.07916	160.057	1.94849	160.273	1.96108	160.283	1.63488	160.292	2.403	159.171	1.99024	160.287	1.82029	160.283	2.68263
107.971	-0.12612	107.833	-0.29433	107.825	-0.13926	107.822	0.31637	107.838	-0.06473	108.02	-0.30345	107.831	-0.43814	107.829	-0.11286	107.844	-0.97962	107.947	-0.65262	107.837	-0.44415	107.816	-1.64532		160.172	1.87102	160.379	3.56556	160.267	1.84272	160.258	1.55578	160.307	2.07494	160.024	1.96566	160.24	1.96107	160.257	1.63487	160.259	2.40284	159.137	1.99012	160.263	1.82035	160.25	2.68268
107.996	-0.12604	107.857	-0.2942	107.85	-0.13918	107.846	0.3165	107.862	-0.06466	108.053	-0.30339	107.856	-0.43809	107.855	-0.1128	107.869	-0.97953	107.972	-0.65258	107.861	-0.44415	107.841	-1.64689		160.147	1.86237	160.345	3.55379	160.234	1.85748	160.235	1.57092	160.281	2.07105	159.999	1.98335	160.215	1.96111	160.232	1.63473	160.234	2.40271	159.112	1.99	160.23	1.82043	160.225	2.68267
108.022	-0.126	107.883	-0.29409	107.876	-0.13912	107.872	0.31666	107.887	-0.06456	108.078	-0.30338	107.882	-0.43797	107.88	-0.11273	107.901	-0.97938	108.006	-0.65257	107.887	-0.44414	107.873	-1.64899		160.113	1.85492	160.32	3.5465	160.21	1.87528	160.21	1.59623	160.249	2.05943	159.974	2.0124	160.19	1.96116	160.199	1.6346	160.209	2.40279	159.087	1.9899	160.205	1.82031	160.2	2.6826
108.047	-0.12598	107.908	-0.294	107.9	-0.13907	107.896	0.3168	107.913	-0.06444	108.103	-0.30334	107.915	-0.43778	107.904	-0.11263	107.927	-0.97929	108.031	-0.65258	107.92	-0.44417	107.898	-1.6514		160.087	1.84663	160.296	3.53416	160.185	1.88497	160.186	1.62024	160.223	2.04161	159.948	2.04412	160.165	1.96094	160.174	1.63457	160.183	2.40283	159.062	1.98982	160.18	1.82031	160.176	2.68258
108.072	-0.12593	107.941	-0.29391	107.934	-0.13899	107.93	0.31694	107.946	-0.06432	108.128	-0.30328	107.939	-0.43769	107.929	-0.11251	107.952	-0.97926	108.056	-0.65257	107.946	-0.4442	107.923	-1.65416		160.061	1.83606	160.27	3.51959	160.16	1.89748	160.161	1.64511	160.197	2.0262	159.924	2.07004	160.14	1.96033	160.15	1.63455	160.159	2.40275	159.037	1.98975	160.154	1.82037	160.151	2.68257
108.105	-0.12581	107.966	-0.29387	107.958	-0.13896	107.955	0.31702	107.971	-0.06427	108.154	-0.30318	107.964	-0.43763	107.963	-0.11245	107.977	-0.97925	108.081	-0.65251	107.97	-0.4442	107.948	-1.65668		160.035	1.82505	160.245	3.50623	160.136	1.91775	160.129	1.68486	160.171	2.01741	159.89	2.08779	160.115	1.96009	160.123	1.63452	160.134	2.40264	159.004	1.98972	160.13	1.82037	160.125	2.68259
108.13	-0.12574	107.991	-0.29376	107.984	-0.13891	107.979	0.3171	107.996	-0.06422	108.187	-0.30304	107.988	-0.43756	107.988	-0.11246	108.002	-0.9792	108.106	-0.65242	107.995	-0.44415	107.973	-1.65888		160.009	1.81778	160.22	3.49351	160.112	1.93337	160.106	1.72018	160.147	2.00883	159.865	2.1158	160.09	1.96003	160.1	1.63445	160.109	2.40249	158.979	1.98961	160.104	1.8201	160.101	2.68265
108.156	-0.12573	108.016	-0.29358	108.008	-0.13878	108.004	0.31717	108.021	-0.06412	108.213	-0.30295	108.014	-0.43752	108.013	-0.1124	108.035	-0.97905	108.139	-0.65232	108.02	-0.44411	108.007	-1.66239		159.975	1.8018	160.194	3.48266	160.087	1.93476	160.082	1.75282	160.121	1.99506	159.84	2.13738	160.057	1.96007	160.074	1.63435	160.075	2.40242	158.954	1.98959	160.08	1.81987	160.068	2.68258
108.18	-0.1257	108.041	-0.2934	108.033	-0.13866	108.029	0.31724	108.046	-0.06404	108.237	-0.30292	108.048	-0.43751	108.038	-0.11228	108.061	-0.97895	108.163	-0.65226	108.053	-0.44417	108.032	-1.66557		159.949	1.79681	160.161	3.46287	160.055	1.95342	160.058	1.78744	160.096	1.98298	159.816	2.16088	160.031	1.96012	160.05	1.63429	160.05	2.40232	158.929	1.98961	160.046	1.81963	160.042	2.68243
108.205	-0.12562	108.074	-0.29326	108.067	-0.13859	108.054	0.3173	108.08	-0.06397	108.263	-0.30292	108.073	-0.43743	108.063	-0.1122	108.086	-0.97889	108.189	-0.65219	108.079	-0.4442	108.056	-1.66782		159.924	1.79336	160.136	3.44713	160.031	1.97145	160.034	1.82756	160.062	1.97076	159.791	2.1959	160.006	1.96008	160.016	1.63431	160.026	2.40207	158.904	1.98964	160.021	1.81974	160.018	2.68237
108.239	-0.12554	108.1	-0.29315	108.092	-0.13855	108.08	0.31732	108.105	-0.06385	108.288	-0.3029	108.098	-0.43731	108.097	-0.11211	108.11	-0.97882	108.214	-0.65215	108.104	-0.44418	108.081	-1.66948		159.898	1.78876	160.11	3.43716	160.006	1.99158	160.002	1.88266	160.036	1.95845	159.757	2.23356	159.981	1.96001	159.991	1.63421	160	2.40185	158.871	1.98951	159.996	1.81982	159.993	2.68236
108.264	-0.12546	108.125	-0.29302	108.117	-0.13848	108.114	0.31735	108.129	-0.06371	108.32	-0.30279	108.124	-0.43722	108.123	-0.112	108.136	-0.97875	108.239	-0.65213	108.128	-0.44412	108.106	-1.67152		159.872	1.77645	160.085	3.41801	159.982	2.00499	159.978	1.92402	160.011	1.94557	159.733	2.26774	159.956	1.96001	159.965	1.63388	159.976	2.40173	158.846	1.98917	159.971	1.81958	159.967	2.68233
108.289	-0.12537	108.15	-0.29291	108.142	-0.13839	108.139	0.31742	108.155	-0.06362	108.345	-0.30266	108.148	-0.43714	108.147	-0.11189	108.161	-0.97867	108.273	-0.65211	108.154	-0.44407	108.13	-1.67439		159.838	1.76337	160.06	3.40061	159.957	2.01974	159.955	1.97227	159.985	1.93751	159.707	2.30792	159.923	1.96013	159.941	1.6337	159.942	2.40165	158.821	1.98908	159.947	1.81925	159.934	2.682
108.314	-0.12531	108.175	-0.29285	108.167	-0.13827	108.163	0.31749	108.18	-0.06354	108.37	-0.30258	108.172	-0.43702	108.171	-0.11181	108.185	-0.97858	108.298	-0.65211	108.179	-0.44403	108.156	-1.67703		159.813	1.75745	160.025	3.38466	159.926	2.03832	159.932	2.02401	159.96	1.92242	159.682	2.35044	159.898	1.96027	159.916	1.63358	159.916	2.40152	158.796	1.98912	159.913	1.81903	159.91	2.68172
108.34	-0.12522	108.2	-0.29277	108.192	-0.13814	108.188	0.31755	108.204	-0.06346	108.395	-0.30253	108.196	-0.43692	108.196	-0.11175	108.218	-0.97845	108.323	-0.65214	108.203	-0.444	108.189	-1.67994		159.787	1.75848	160	3.37238	159.902	2.05591	159.909	2.07925	159.926	1.90319	159.657	2.39188	159.873	1.96024	159.883	1.63363	159.892	2.40158	158.771	1.98909	159.888	1.81883	159.885	2.68164
108.373	-0.12512	108.225	-0.29268	108.217	-0.13803	108.213	0.31759	108.23	-0.06338	108.421	-0.30253	108.23	-0.43687	108.221	-0.11171	108.244	-0.97835	108.347	-0.65212	108.237	-0.44399	108.214	-1.68206		159.761	1.75773	159.974	3.36032	159.877	2.07629	159.885	2.13185	159.9	1.89411	159.625	2.41637	159.847	1.96015	159.857	1.63376	159.868	2.40166	158.746	1.98889	159.863	1.81864	159.859	2.68158
108.398	-0.12505	108.258	-0.29262	108.249	-0.13793	108.247	0.31771	108.263	-0.06333	108.454	-0.3025	108.256	-0.43684	108.246	-0.11169	108.269	-0.97825	108.372	-0.65207	108.262	-0.44397	108.239	-1.6844		159.735	1.75335	159.948	3.34451	159.853	2.09734	159.863	2.18361	159.874	1.87987	159.599	2.45025	159.823	1.96017	159.832	1.63383	159.843	2.40172	158.721	1.98864	159.838	1.81857	159.834	2.6815
108.423	-0.125	108.283	-0.29258	108.275	-0.13785	108.272	0.31776	108.288	-0.06331	108.478	-0.30243	108.281	-0.43676	108.28	-0.11165	108.293	-0.97817	108.406	-0.65197	108.287	-0.44395	108.263	-1.68658		159.701	1.74537	159.923	3.32425	159.829	2.11268	159.833	2.25517	159.849	1.86524	159.574	2.49005	159.798	1.96027	159.808	1.63378	159.817	2.40165	158.688	1.9886	159.813	1.81846	159.809	2.68148
108.448	-0.12498	108.308	-0.29253	108.3	-0.13779	108.296	0.31778	108.313	-0.06325	108.504	-0.30236	108.306	-0.43668	108.305	-0.1116	108.318	-0.97812	108.431	-0.65195	108.312	-0.44392	108.288	-1.6891		159.676	1.74088	159.898	3.30743	159.806	2.12595	159.809	2.30316	159.823	1.85557	159.549	2.53055	159.773	1.96043	159.783	1.63371	159.792	2.40156	158.662	1.98848	159.788	1.81843	159.784	2.68145
108.473	-0.12499	108.334	-0.29244	108.325	-0.13774	108.321	0.31781	108.338	-0.06318	108.529	-0.30229	108.331	-0.43659	108.33	-0.11156	108.351	-0.97804	108.456	-0.65197	108.337	-0.44388	108.321	-1.69309		159.65	1.73428	159.872	3.29472	159.781	2.14522	159.787	2.3419	159.798	1.84787	159.524	2.59129	159.74	1.96069	159.758	1.63361	159.759	2.40142	158.637	1.98842	159.763	1.81899	159.751	2.68129
108.506	-0.1249	108.358	-0.29232	108.35	-0.13765	108.346	0.31786	108.363	-0.06313	108.553	-0.30225	108.364	-0.4365	108.355	-0.11147	108.377	-0.97795	108.481	-0.65195	108.37	-0.44383	108.346	-1.69563		159.625	1.72864	159.837	3.27834	159.749	2.17304	159.765	2.38922	159.771	1.83926	159.49	2.64903	159.715	1.96075	159.733	1.63343	159.735	2.40131	158.612	1.98843	159.73	1.81935	159.726	2.68117
108.531	-0.1248	108.392	-0.29219	108.383	-0.13753	108.378	0.31788	108.396	-0.06305	108.588	-0.30221	108.39	-0.43642	108.38	-0.11134	108.402	-0.97787	108.506	-0.65188	108.395	-0.44383	108.371	-1.69764		159.599	1.72614	159.812	3.2554	159.724	2.19525	159.742	2.43805	159.737	1.81607	159.465	2.70739	159.691	1.96044	159.699	1.63333	159.709	2.40132	158.588	1.98847	159.705	1.819	159.701	2.68108
108.556	-0.12479	108.417	-0.29207	108.409	-0.13745	108.404	0.3179	108.421	-0.06299	108.612	-0.30216	108.415	-0.43632	108.413	-0.11122	108.427	-0.97782	108.539	-0.65183	108.42	-0.44388	108.396	-1.69953		159.565	1.72022	159.786	3.23787	159.7	2.21656	159.713	2.49207	159.712	1.80165	159.441	2.75163	159.666	1.9603	159.675	1.63325	159.684	2.4013	158.554	1.9883	159.68	1.81835	159.676	2.68106
108.583	-0.1248	108.442	-0.29196	108.434	-0.13735	108.43	0.31795	108.447	-0.06293	108.637	-0.30206	108.44	-0.43623	108.439	-0.11116	108.452	-0.97779	108.565	-0.6518	108.446	-0.44394	108.42	-1.70214		159.539	1.71498	159.76	3.21732	159.677	2.23539	159.69	2.5144	159.687	1.79909	159.416	2.78422	159.641	1.96035	159.65	1.63327	159.659	2.40124	158.53	1.98808	159.654	1.81823	159.651	2.68116
108.606	-0.12476	108.466	-0.29184	108.458	-0.13721	108.455	0.318	108.472	-0.06283	108.662	-0.302	108.465	-0.4362	108.463	-0.11107	108.477	-0.97772	108.589	-0.65178	108.47	-0.44395	108.446	-1.70514		159.514	1.71242	159.735	3.19373	159.653	2.25841	159.668	2.53399	159.661	1.80053	159.391	2.83243	159.606	1.96039	159.624	1.63338	159.626	2.40114	158.504	1.98813	159.63	1.81825	159.618	2.68129
108.64	-0.12471	108.49	-0.29171	108.483	-0.1371	108.48	0.31804	108.497	-0.06278	108.687	-0.30201	108.49	-0.43616	108.489	-0.11096	108.502	-0.97763	108.614	-0.65177	108.496	-0.44393	108.471	-1.70797		159.489	1.71057	159.7	3.16895	159.621	2.28319	159.645	2.54967	159.634	1.79105	159.357	2.86941	159.582	1.96045	159.6	1.63341	159.6	2.40094	158.479	1.98829	159.596	1.81814	159.592	2.68121
108.665	-0.12467	108.516	-0.29161	108.508	-0.13702	108.505	0.31812	108.522	-0.06275	108.721	-0.30197	108.516	-0.4361	108.514	-0.1109	108.535	-0.97752	108.639	-0.65173	108.52	-0.44392	108.503	-1.71081		159.463	1.70741	159.674	3.15493	159.597	2.30127	159.622	2.56326	159.6	1.76874	159.333	2.90592	159.558	1.96066	159.566	1.63331	159.575	2.40082	158.455	1.98832	159.571	1.81805	159.567	2.68107
108.69	-0.12463	108.541	-0.29156	108.533	-0.13696	108.53	0.31821	108.547	-0.06269	108.746	-0.30187	108.549	-0.43597	108.539	-0.11085	108.561	-0.97746	108.673	-0.65165	108.554	-0.44387	108.529	-1.71298		159.429	1.70544	159.648	3.12376	159.573	2.32649	159.592	2.58385	159.575	1.75704	159.308	2.93256	159.532	1.96062	159.541	1.63325	159.551	2.40073	158.421	1.98819	159.546	1.81806	159.543	2.68102
108.715	-0.12463	108.575	-0.2915	108.567	-0.13691	108.563	0.31838	108.58	-0.06256	108.771	-0.30176	108.574	-0.43589	108.563	-0.11079	108.585	-0.9774	108.698	-0.65163	108.579	-0.44381	108.553	-1.71545		159.404	1.70485	159.622	3.09592	159.549	2.35885	159.569	2.60027	159.55	1.75069	159.282	2.95286	159.508	1.96025	159.517	1.63326	159.526	2.40074	158.397	1.98806	159.521	1.81803	159.518	2.681
108.74	-0.12457	108.6	-0.29143	108.593	-0.13689	108.588	0.3185	108.605	-0.0625	108.797	-0.30169	108.599	-0.43581	108.596	-0.11073	108.61	-0.97734	108.723	-0.65163	108.604	-0.44375	108.578	-1.7183		159.378	1.70378	159.596	3.07626	159.525	2.37594	159.546	2.61576	159.524	1.7393	159.257	2.98253	159.483	1.96003	159.49	1.63332	159.501	2.40074	158.372	1.98802	159.496	1.81787	159.493	2.68093
108.772	-0.12447	108.625	-0.29134	108.617	-0.13683	108.614	0.31857	108.63	-0.06245	108.822	-0.30162	108.624	-0.43578	108.621	-0.11068	108.635	-0.97729	108.748	-0.65157	108.629	-0.44371	108.602	-1.7217		159.353	1.70169	159.57	3.05703	159.502	2.39193	159.524	2.63922	159.498	1.73151	159.224	3.0164	159.457	1.96008	159.466	1.63319	159.476	2.40072	158.347	1.98792	159.472	1.81763	159.468	2.6809
108.797	-0.12444	108.65	-0.29125	108.642	-0.13674	108.638	0.31861	108.655	-0.0624	108.854	-0.30154	108.648	-0.43577	108.647	-0.1106	108.668	-0.9772	108.772	-0.65148	108.655	-0.44375	108.636	-1.72628		159.328	1.6992	159.544	3.02621	159.478	2.41384	159.501	2.66033	159.472	1.72601	159.199	3.04274	159.424	1.96018	159.441	1.63299	159.443	2.40071	158.321	1.9879	159.447	1.81756	159.434	2.68087
108.822	-0.12441	108.675	-0.29118	108.667	-0.13663	108.663	0.31867	108.68	-0.06233	108.88	-0.30149	108.681	-0.43575	108.673	-0.1105	108.693	-0.97715	108.806	-0.65146	108.688	-0.44373	108.661	-1.72918		159.294	1.69699	159.508	2.9906	159.447	2.45302	159.477	2.68656	159.446	1.72055	159.174	3.08326	159.398	1.96022	159.417	1.63286	159.419	2.40059	158.287	1.98792	159.413	1.8176	159.41	2.68075
108.848	-0.12432	108.708	-0.29105	108.701	-0.13651	108.697	0.31878	108.713	-0.06219	108.904	-0.30141	108.705	-0.43573	108.698	-0.11042	108.718	-0.97706	108.831	-0.65148	108.712	-0.44364	108.685	-1.73254		159.269	1.69627	159.483	2.96383	159.423	2.48195	159.454	2.71666	159.412	1.70772	159.149	3.11589	159.374	1.96023	159.383	1.63283	159.393	2.40029	158.263	1.98796	159.388	1.81746	159.385	2.68067
108.873	-0.12421	108.734	-0.29092	108.726	-0.13644	108.722	0.31888	108.738	-0.06213	108.938	-0.3013	108.732	-0.43574	108.73	-0.11031	108.743	-0.97695	108.856	-0.65143	108.737	-0.44361	108.711	-1.73539		159.243	1.69479	159.457	2.93721	159.4	2.50204	159.423	2.75148	159.387	1.69801	159.124	3.14722	159.349	1.96018	159.358	1.63281	159.368	2.40004	158.237	1.98792	159.363	1.81708	159.359	2.68059
108.906	-0.12413	108.758	-0.29081	108.75	-0.13636	108.747	0.31898	108.763	-0.06209	108.963	-0.30124	108.757	-0.43576	108.755	-0.11026	108.768	-0.97687	108.881	-0.65138	108.762	-0.44365	108.735	-1.7392		159.218	1.69231	159.43	2.91349	159.376	2.51597	159.4	2.77247	159.361	1.69141	159.091	3.17068	159.324	1.95978	159.333	1.63279	159.343	2.39992	158.213	1.98784	159.338	1.81694	159.334	2.68058
108.931	-0.12405	108.783	-0.29075	108.775	-0.13626	108.771	0.31905	108.789	-0.06205	108.988	-0.30119	108.781	-0.43575	108.78	-0.11021	108.794	-0.97682	108.906	-0.65135	108.787	-0.44373	108.76	-1.74245		159.193	1.69119	159.404	2.88284	159.352	2.5379	159.376	2.79115	159.336	1.68679	159.066	3.19026	159.291	1.95948	159.308	1.63273	159.309	2.39988	158.188	1.98767	159.314	1.81697	159.301	2.68061
108.957	-0.12398	108.808	-0.29069	108.8	-0.1362	108.797	0.31907	108.814	-0.062	109.012	-0.30114	108.806	-0.43571	108.805	-0.11015	108.819	-0.97671	108.939	-0.65129	108.812	-0.44376	108.785	-1.74554		159.159	1.6893	159.369	2.83672	159.32	2.57884	159.353	2.81431	159.31	1.68412	159.041	3.21662	159.266	1.9594	159.283	1.63264	159.284	2.39983	158.155	1.98751	159.28	1.81709	159.276	2.68067
108.981	-0.12393	108.833	-0.29062	108.826	-0.13615	108.821	0.31911	108.838	-0.06193	109.037	-0.30106	108.832	-0.43566	108.83	-0.11008	108.852	-0.97657	108.965	-0.65124	108.838	-0.44374	108.818	-1.74938		159.133	1.68755	159.343	2.80876	159.297	2.6044	159.331	2.84118	159.276	1.6732	159.016	3.24092	159.241	1.95942	159.249	1.63268	159.26	2.39974	158.129	1.98747	159.255	1.81714	159.25	2.68062
109.006	-0.12385	108.859	-0.2906	108.851	-0.1361	108.847	0.31915	108.864	-0.06186	109.07	-0.30093	108.865	-0.43564	108.855	-0.10999	108.876	-0.97649	108.99	-0.65126	108.871	-0.44372	108.843	-1.75206		159.108	1.68724	159.315	2.78049	159.273	2.61884	159.299	2.87539	159.25	1.65605	158.991	3.26036	159.216	1.95942	159.224	1.63265	159.234	2.39965	158.105	1.98748	159.23	1.81704	159.226	2.68046
109.039	-0.12376	108.892	-0.29058	108.884	-0.13604	108.88	0.31923	108.897	-0.06175	109.096	-0.30085	108.889	-0.43555	108.881	-0.10997	108.901	-0.97641	109.015	-0.65123	108.895	-0.44371	108.868	-1.7546		159.083	1.68709	159.288	2.75603	159.25	2.64083	159.275	2.907	159.225	1.64797	158.957	3.27468	159.19	1.95942	159.199	1.63256	159.21	2.39957	158.08	1.98746	159.205	1.81697	159.201	2.68035
109.064	-0.1237	108.916	-0.29051	108.909	-0.13594	108.905	0.31932	108.922	-0.06166	109.121	-0.30081	108.914	-0.43539	108.914	-0.10992	108.926	-0.97633	109.039	-0.65116	108.919	-0.44367	108.893	-1.75762		159.058	1.68561	159.262	2.73134	159.226	2.66113	159.253	2.93173	159.199	1.65162	158.932	3.29293	159.157	1.95939	159.175	1.63252	159.177	2.39945	158.055	1.98748	159.18	1.81686	159.167	2.68031
109.09	-0.12361	108.942	-0.2904	108.934	-0.13582	108.93	0.31938	108.947	-0.06152	109.145	-0.30075	108.94	-0.43529	108.939	-0.10986	108.951	-0.97626	109.065	-0.65106	108.946	-0.44364	108.917	-1.7609		159.032	1.6819	159.227	2.69228	159.195	2.68749	159.23	2.94884	159.173	1.65384	158.908	3.32024	159.132	1.95937	159.149	1.63259	159.151	2.39925	158.022	1.98745	159.147	1.81668	159.143	2.68027
109.115	-0.12354	108.968	-0.29031	108.96	-0.13569	108.955	0.31943	108.972	-0.06142	109.171	-0.30065	108.965	-0.43528	108.963	-0.10979	108.985	-0.97617	109.089	-0.65102	108.971	-0.44367	108.95	-1.76621		159.007	1.67944	159.202	2.66665	159.172	2.70746	159.207	2.97368	159.139	1.6459	158.875	3.3364	159.107	1.9593	159.116	1.63261	159.126	2.39917	157.996	1.98736	159.121	1.81654	159.118	2.68022
109.14	-0.1235	108.992	-0.29024	108.984	-0.13563	108.98	0.31951	108.997	-0.06134	109.204	-0.30051	108.999	-0.43519	108.989	-0.10968	109.01	-0.97611	109.122	-0.65103	109.004	-0.44365	108.975	-1.7709		158.973	1.67859	159.174	2.63914	159.148	2.73244	159.184	3.00714	159.113	1.63623	158.85	3.3507	159.081	1.95928	159.092	1.63252	159.102	2.39913	157.972	1.98733	159.096	1.81639	159.093	2.68014
109.174	-0.12343	109.025	-0.29017	109.017	-0.13563	109.013	0.31964	109.029	-0.06126	109.229	-0.3004	109.023	-0.43505	109.014	-0.1096	109.035	-0.97604	109.147	-0.65101	109.029	-0.44356	109	-1.77419		158.949	1.67857	159.147	2.61139	159.124	2.75239	159.161	3.03294	159.087	1.63082	158.825	3.36659	159.058	1.95932	159.067	1.63244	159.076	2.39911	157.947	1.98721	159.071	1.81621	159.067	2.68001
109.198	-0.12335	109.05	-0.29011	109.042	-0.13561	109.038	0.3197	109.055	-0.06121	109.254	-0.30031	109.049	-0.43498	109.047	-0.10953	109.06	-0.97594	109.173	-0.65097	109.054	-0.44355	109.025	-1.77746		158.923	1.67844	159.12	2.58304	159.101	2.75977	159.13	3.06082	159.062	1.6305	158.8	3.38151	159.033	1.95937	159.041	1.63243	159.051	2.39901	157.922	1.9869	159.046	1.81611	159.042	2.67993
109.224	-0.12325	109.075	-0.29003	109.067	-0.13553	109.063	0.31977	109.08	-0.06112	109.28	-0.30023	109.074	-0.43494	109.072	-0.10953	109.085	-0.97586	109.198	-0.65094	109.079	-0.44361	109.049	-1.78137		158.899	1.67791	159.093	2.5558	159.077	2.77002	159.107	3.08494	159.036	1.6294	158.775	3.38706	159.008	1.95936	159.016	1.63244	159.026	2.39891	157.888	1.98672	159.02	1.81603	159.017	2.67982
109.248	-0.12317	109.1	-0.28992	109.09	-0.13543	109.088	0.3199	109.105	-0.06101	109.304	-0.30013	109.099	-0.4349	109.097	-0.10952	109.118	-0.97585	109.223	-0.6509	109.105	-0.44367	109.083	-1.78623		158.872	1.6775	159.067	2.51877	159.053	2.79083	159.084	3.10245	159.011	1.62751	158.742	3.39504	158.975	1.95928	158.99	1.63237	158.993	2.39883	157.863	1.98668	158.996	1.81602	158.984	2.67963
109.274	-0.12311	109.125	-0.28985	109.116	-0.13536	109.113	0.32004	109.13	-0.06094	109.338	-0.30002	109.132	-0.43483	109.122	-0.10946	109.144	-0.97582	109.256	-0.65077	109.138	-0.44371	109.108	-1.79022		158.839	1.67709	159.032	2.48343	159.022	2.80534	159.061	3.11878	158.986	1.62308	158.716	3.41327	158.949	1.9595	158.966	1.63233	158.968	2.39884	157.838	1.98674	158.963	1.81607	158.959	2.67952
109.307	-0.12305	109.159	-0.28976	109.149	-0.13528	109.138	0.32014	109.164	-0.06087	109.363	-0.29996	109.157	-0.43479	109.147	-0.10938	109.168	-0.97574	109.281	-0.65067	109.164	-0.44373	109.132	-1.79408		158.814	1.67656	159.005	2.46098	158.998	2.81262	159.037	3.13833	158.951	1.62021	158.691	3.42766	158.924	1.95981	158.933	1.63232	158.943	2.39888	157.814	1.98666	158.938	1.81618	158.934	2.67938
109.333	-0.12302	109.184	-0.2897	109.174	-0.1352	109.163	0.32021	109.188	-0.06082	109.388	-0.29987	109.182	-0.43475	109.181	-0.10927	109.193	-0.97567	109.307	-0.65061	109.188	-0.44376	109.156	-1.79753		158.789	1.67579	158.978	2.43551	158.974	2.83067	159.007	3.1676	158.926	1.61898	158.667	3.43362	158.898	1.95989	158.909	1.63213	158.917	2.3988	157.788	1.98655	158.913	1.81614	158.909	2.67924
109.357	-0.12299	109.208	-0.28964	109.2	-0.13515	109.197	0.32029	109.213	-0.06075	109.413	-0.2998	109.207	-0.43468	109.206	-0.10917	109.218	-0.97561	109.331	-0.65057	109.212	-0.44374	109.181	-1.80055		158.763	1.67528	158.951	2.41024	158.95	2.8486	158.984	3.18319	158.9	1.61522	158.642	3.44175	158.874	1.95987	158.883	1.63202	158.893	2.39866	157.755	1.98651	158.887	1.81599	158.884	2.67924
109.382	-0.12293	109.233	-0.28962	109.224	-0.13507	109.222	0.32041	109.238	-0.06062	109.437	-0.29971	109.232	-0.4346	109.231	-0.10909	109.243	-0.97554	109.356	-0.65055	109.238	-0.44378	109.206	-1.80387		158.739	1.67511	158.924	2.38099	158.928	2.85156	158.961	3.20842	158.875	1.60961	158.608	3.45081	158.841	1.95981	158.858	1.63205	158.859	2.39857	157.729	1.98634	158.863	1.81589	158.851	2.67921
109.407	-0.12283	109.259	-0.28961	109.25	-0.13501	109.246	0.32056	109.264	-0.06049	109.471	-0.29957	109.258	-0.43453	109.256	-0.10904	109.268	-0.97546	109.39	-0.65054	109.263	-0.44384	109.231	-1.80673		158.705	1.67461	158.889	2.33923	158.896	2.86166	158.937	3.22868	158.851	1.60733	158.584	3.45763	158.816	1.95951	158.833	1.6321	158.834	2.39844	157.704	1.98617	158.829	1.81603	158.826	2.67911
109.431	-0.12274	109.285	-0.28959	109.276	-0.13493	109.271	0.32067	109.289	-0.06042	109.496	-0.29947	109.282	-0.43447	109.281	-0.10897	109.301	-0.97533	109.415	-0.65052	109.288	-0.44394	109.264	-1.8115		158.68	1.67316	158.862	2.31819	158.871	2.86914	158.914	3.24307	158.816	1.60507	158.558	3.46479	158.791	1.95898	158.8	1.63199	158.809	2.39839	157.68	1.98613	158.804	1.81612	158.8	2.67898
109.457	-0.12268	109.31	-0.28955	109.3	-0.13482	109.297	0.32074	109.314	-0.06034	109.521	-0.29938	109.316	-0.43444	109.305	-0.10887	109.326	-0.97527	109.44	-0.65048	109.323	-0.44411	109.288	-1.81608		158.654	1.67204	158.835	2.29952	158.848	2.8788	158.891	3.2533	158.791	1.60202	158.533	3.48492	158.766	1.95902	158.774	1.63181	158.784	2.39841	157.655	1.98615	158.78	1.81607	158.776	2.67897
109.49	-0.12261	109.342	-0.28944	109.334	-0.13462	109.331	0.32085	109.347	-0.06016	109.546	-0.29932	109.34	-0.43445	109.33	-0.10881	109.351	-0.9752	109.465	-0.65045	109.347	-0.44424	109.313	-1.82057		158.63	1.67165	158.808	2.27608	158.824	2.88286	158.868	3.26463	158.765	1.60096	158.508	3.50211	158.74	1.95956	158.75	1.63172	158.76	2.3983	157.622	1.98614	158.754	1.81602	158.751	2.67895
109.515	-0.12253	109.367	-0.28935	109.359	-0.13449	109.355	0.32093	109.372	-0.06	109.571	-0.29928	109.365	-0.43437	109.363	-0.10879	109.376	-0.97512	109.49	-0.65046	109.372	-0.44435	109.339	-1.82432		158.605	1.67127	158.782	2.25066	158.799	2.88628	158.836	3.28706	158.741	1.60057	158.476	3.50685	158.715	1.95981	158.725	1.63179	158.735	2.39813	157.596	1.98596	158.73	1.81602	158.726	2.67892
109.54	-0.12247	109.392	-0.28923	109.383	-0.13438	109.38	0.32105	109.397	-0.05991	109.604	-0.29918	109.39	-0.43429	109.388	-0.10875	109.401	-0.97505	109.523	-0.65045	109.397	-0.44444	109.363	-1.82819		158.571	1.67071	158.756	2.22333	158.775	2.8835	158.813	3.31159	158.715	1.59834	158.451	3.52225	158.69	1.95979	158.7	1.63184	158.71	2.39808	157.572	1.98574	158.704	1.81597	158.702	2.67885
109.565	-0.12244	109.416	-0.28912	109.408	-0.13431	109.406	0.32118	109.422	-0.05982	109.629	-0.29909	109.415	-0.43427	109.414	-0.10868	109.434	-0.97496	109.548	-0.65041	109.421	-0.4445	109.396	-1.83314		158.547	1.67013	158.728	2.20276	158.752	2.8852	158.79	3.33106	158.689	1.59584	158.425	3.54149	158.657	1.95972	158.674	1.63191	158.676	2.39813	157.547	1.98566	158.68	1.81574	158.668	2.67869
109.59	-0.12237	109.442	-0.28903	109.433	-0.13423	109.43	0.32125	109.448	-0.05976	109.654	-0.299	109.449	-0.43422	109.438	-0.10862	109.459	-0.97488	109.573	-0.65041	109.456	-0.44458	109.421	-1.83729		158.521	1.66977	158.692	2.18021	158.72	2.88664	158.766	3.33688	158.665	1.59515	158.401	3.55847	158.632	1.95967	158.649	1.63197	158.651	2.39813	157.521	1.98562	158.646	1.81543	158.643	2.67854
109.624	-0.12229	109.475	-0.28895	109.467	-0.13413	109.456	0.32133	109.481	-0.05967	109.679	-0.29894	109.473	-0.43414	109.463	-0.10853	109.484	-0.97484	109.598	-0.65039	109.481	-0.44465	109.445	-1.84108		158.496	1.66956	158.665	2.1623	158.696	2.88532	158.742	3.34545	158.631	1.59434	158.376	3.57897	158.607	1.95967	158.617	1.63179	158.626	2.39812	157.488	1.9855	158.621	1.81532	158.617	2.67835
109.648	-0.12222	109.5	-0.28891	109.492	-0.13405	109.48	0.32144	109.505	-0.0596	109.705	-0.29888	109.499	-0.43403	109.496	-0.10843	109.509	-0.9748	109.623	-0.65037	109.505	-0.44472	109.47	-1.84499		158.471	1.66941	158.639	2.13888	158.671	2.88482	158.71	3.36498	158.605	1.5934	158.342	3.59699	158.583	1.95964	158.591	1.63162	158.601	2.39812	157.463	1.98528	158.597	1.81522	158.594	2.67821
109.672	-0.12214	109.525	-0.28888	109.517	-0.134	109.514	0.32153	109.531	-0.05952	109.738	-0.29878	109.523	-0.43392	109.522	-0.10839	109.535	-0.97474	109.657	-0.65033	109.529	-0.44477	109.495	-1.84887		158.437	1.66887	158.613	2.11467	158.647	2.88481	158.687	3.38964	158.581	1.59202	158.317	3.61903	158.557	1.95961	158.566	1.63155	158.576	2.39806	157.438	1.98515	158.572	1.8151	158.568	2.67813
109.698	-0.12203	109.551	-0.28883	109.542	-0.13397	109.538	0.32156	109.556	-0.05949	109.762	-0.2987	109.549	-0.43381	109.546	-0.10836	109.559	-0.97467	109.681	-0.65033	109.554	-0.4448	109.519	-1.85317		158.412	1.66804	158.586	2.09953	158.622	2.88526	158.663	3.40998	158.556	1.59144	158.292	3.64115	158.524	1.95959	158.541	1.63142	158.543	2.39794	157.414	1.98502	158.547	1.81497	158.534	2.67814
109.722	-0.12194	109.575	-0.28877	109.567	-0.13399	109.564	0.32163	109.58	-0.05944	109.787	-0.29862	109.574	-0.43375	109.572	-0.10831	109.584	-0.97459	109.706	-0.65032	109.58	-0.44484	109.544	-1.85792		158.387	1.66749	158.55	2.08653	158.59	2.88205	158.64	3.42918	158.53	1.59093	158.267	3.65861	158.499	1.95952	158.516	1.63135	158.518	2.39788	157.388	1.98484	158.514	1.81479	158.509	2.67807
109.756	-0.12184	109.601	-0.28871	109.593	-0.134	109.588	0.32173	109.605	-0.05937	109.812	-0.29855	109.6	-0.43369	109.596	-0.1083	109.618	-0.97454	109.732	-0.65028	109.606	-0.4449	109.577	-1.86421		158.362	1.66693	158.523	2.07102	158.566	2.87648	158.617	3.45078	158.496	1.58699	158.242	3.68253	158.474	1.9595	158.483	1.63135	158.494	2.39794	157.355	1.98466	158.488	1.81478	158.485	2.67792
109.781	-0.12177	109.626	-0.28865	109.618	-0.13391	109.614	0.32176	109.63	-0.05927	109.837	-0.29847	109.633	-0.43359	109.622	-0.10826	109.643	-0.97453	109.756	-0.65021	109.639	-0.44501	109.602	-1.86893		158.337	1.66656	158.497	2.05196	158.541	2.87399	158.592	3.47588	158.471	1.58297	158.21	3.70339	158.449	1.95961	158.459	1.63126	158.469	2.39795	157.33	1.98448	158.463	1.81476	158.46	2.67781
109.806	-0.12176	109.659	-0.2886	109.65	-0.13375	109.647	0.32177	109.664	-0.05921	109.871	-0.29834	109.658	-0.43346	109.648	-0.10819	109.668	-0.97449	109.789	-0.65017	109.664	-0.44505	109.627	-1.87416		158.303	1.66618	158.471	2.03615	158.518	2.87416	158.569	3.49659	158.447	1.58192	158.185	3.72626	158.424	1.95967	158.433	1.63119	158.444	2.39784	157.305	1.98443	158.438	1.81467	158.434	2.67777
109.832	-0.12174	109.684	-0.28858	109.675	-0.13365	109.672	0.32182	109.688	-0.05924	109.895	-0.29825	109.683	-0.43332	109.681	-0.10811	109.693	-0.97443	109.814	-0.65014	109.689	-0.44505	109.652	-1.87896		158.278	1.66584	158.444	2.02656	158.492	2.87485	158.538	3.52109	158.42	1.5811	158.159	3.74288	158.4	1.95967	158.409	1.63128	158.419	2.39774	157.28	1.98445	158.413	1.81438	158.409	2.67771
109.857	-0.12167	109.709	-0.28855	109.701	-0.13357	109.697	0.32188	109.714	-0.05923	109.92	-0.29822	109.708	-0.43322	109.706	-0.10807	109.718	-0.97436	109.84	-0.65015	109.714	-0.44504	109.676	-1.88338		158.254	1.66548	158.418	2.02222	158.468	2.87525	158.514	3.54022	158.396	1.58088	158.134	3.75145	158.375	1.95967	158.383	1.63137	158.393	2.39768	157.255	1.98443	158.388	1.8142	158.384	2.67763
109.89	-0.12156	109.734	-0.2885	109.725	-0.13348	109.722	0.3219	109.738	-0.05916	109.946	-0.29822	109.733	-0.43321	109.731	-0.10803	109.751	-0.97425	109.864	-0.65012	109.737	-0.44506	109.709	-1.88925		158.229	1.66523	158.392	2.01213	158.443	2.874	158.491	3.55793	158.37	1.58046	158.109	3.75395	158.341	1.95972	158.358	1.63146	158.359	2.39766	157.222	1.98434	158.363	1.81408	158.351	2.67753
109.916	-0.1215	109.759	-0.28843	109.75	-0.13343	109.748	0.32198	109.764	-0.05903	109.971	-0.29819	109.766	-0.4332	109.756	-0.10794	109.776	-0.97418	109.889	-0.65007	109.771	-0.44512	109.734	-1.89343		158.204	1.6649	158.356	1.99439	158.41	2.87016	158.468	3.56501	158.345	1.58017	158.076	3.76528	158.316	1.95974	158.333	1.63148	158.334	2.39768	157.197	1.98419	158.33	1.81397	158.326	2.67758
109.941	-0.12143	109.792	-0.28835	109.783	-0.13337	109.781	0.32212	109.797	-0.05892	110.004	-0.29808	109.791	-0.43317	109.781	-0.10788	109.801	-0.97417	109.923	-0.65005	109.797	-0.44514	109.758	-1.8978		158.171	1.6644	158.33	1.98285	158.386	2.86758	158.445	3.58554	158.312	1.57979	158.052	3.76803	158.291	1.95976	158.3	1.63142	158.31	2.3977	157.172	1.98408	158.305	1.81392	158.301	2.67766
109.966	-0.12134	109.817	-0.28828	109.809	-0.13337	109.806	0.32218	109.823	-0.05887	110.029	-0.298	109.816	-0.43309	109.815	-0.1078	109.826	-0.97415	109.949	-0.65003	109.822	-0.44517	109.783	-1.90262		158.146	1.66407	158.303	1.97611	158.361	2.8662	158.413	3.61253	158.288	1.57906	158.027	3.76603	158.266	1.95983	158.275	1.63132	158.285	2.39761	157.146	1.9841	158.28	1.81386	158.276	2.67768
109.991	-0.12124	109.842	-0.28819	109.835	-0.13335	109.831	0.32228	109.848	-0.05881	110.054	-0.29797	109.841	-0.43299	109.839	-0.10768	109.851	-0.97413	109.975	-0.64998	109.847	-0.4452	109.808	-1.90744		158.119	1.66382	158.277	1.97272	158.337	2.86533	158.39	3.6284	158.262	1.57864	158.001	3.75267	158.242	1.95976	158.25	1.63128	158.26	2.39752	157.122	1.98411	158.255	1.81385	158.251	2.67754
110.024	-0.12111	109.868	-0.28811	109.86	-0.13331	109.856	0.32241	109.872	-0.05872	110.079	-0.29795	109.865	-0.43289	109.864	-0.10758	109.876	-0.97407	109.998	-0.64992	109.872	-0.44523	109.833	-1.91154		158.095	1.66343	158.251	1.96711	158.311	2.86537	158.366	3.64359	158.238	1.57837	157.977	3.7258	158.207	1.95922	158.226	1.63131	158.227	2.39743	157.096	1.98407	158.231	1.81413	158.218	2.67735
110.049	-0.12106	109.892	-0.288	109.885	-0.13324	109.88	0.32249	109.897	-0.05863	110.104	-0.29789	109.891	-0.43285	109.889	-0.10754	109.901	-0.974	110.023	-0.64983	109.897	-0.44525	109.857	-1.91657		158.07	1.66221	158.216	1.95744	158.278	2.86547	158.342	3.6512	158.212	1.57822	157.943	3.6839	158.183	1.959	158.2	1.63145	158.201	2.39729	157.072	1.98391	158.197	1.8141	158.193	2.67733
110.074	-0.12103	109.917	-0.28789	109.909	-0.13318	109.906	0.32253	109.923	-0.05852	110.138	-0.29781	109.915	-0.43283	109.914	-0.1075	109.934	-0.97393	110.057	-0.64973	109.922	-0.44526	109.89	-1.92409		158.036	1.66115	158.191	1.94816	158.254	2.86503	158.319	3.64513	158.179	1.5775	157.918	3.6072	158.157	1.95901	158.167	1.63143	158.177	2.3973	157.038	1.98373	158.172	1.8135	158.168	2.67729
110.099	-0.12099	109.942	-0.28782	109.935	-0.13309	109.931	0.32255	109.947	-0.05845	110.163	-0.29776	109.949	-0.43274	109.938	-0.10745	109.96	-0.97389	110.082	-0.64971	109.955	-0.44521	109.914	-1.92954		158.013	1.66097	158.165	1.93766	158.229	2.86457	158.286	3.61629	158.153	1.57712	157.893	3.54224	158.133	1.95896	158.142	1.63132	158.151	2.39749	157.013	1.98367	158.147	1.81332	158.143	2.67723
110.124	-0.12089	109.975	-0.2878	109.968	-0.13291	109.964	0.32262	109.981	-0.05836	110.188	-0.29768	109.974	-0.43268	109.964	-0.10746	109.984	-0.97385	110.107	-0.64971	109.98	-0.44515	109.939	-1.93427		157.987	1.66074	158.138	1.93402	158.205	2.86473	158.262	3.57685	158.128	1.57687	157.868	3.48845	158.108	1.95887	158.117	1.63123	158.126	2.39754	156.988	1.98368	158.122	1.81352	158.118	2.67714
110.156	-0.12077	110	-0.28776	109.992	-0.13285	109.989	0.32272	110.005	-0.05831	110.213	-0.2976	109.999	-0.43263	109.998	-0.10743	110.009	-0.97379	110.132	-0.64969	110.005	-0.44517	109.964	-1.93926		157.962	1.66042	158.113	1.93193	158.179	2.86516	158.238	3.50817	158.103	1.57598	157.843	3.41605	158.083	1.95891	158.091	1.6313	158.1	2.3974	156.963	1.98361	158.097	1.81377	158.094	2.67705
110.181	-0.12072	110.026	-0.28774	110.018	-0.13282	110.014	0.32283	110.03	-0.05826	110.238	-0.29754	110.023	-0.43254	110.023	-0.10735	110.035	-0.97374	110.157	-0.64971	110.031	-0.44522	109.988	-1.94437		157.937	1.66018	158.086	1.92921	158.155	2.86537	158.214	3.45862	158.078	1.57454	157.809	3.35599	158.058	1.95889	158.067	1.63141	158.076	2.39725	156.938	1.98351	158.072	1.81366	158.068	2.67698
110.206	-0.12068	110.05	-0.2877	110.043	-0.13278	110.039	0.32291	110.055	-0.0582	110.271	-0.29744	110.049	-0.43243	110.048	-0.10726	110.067	-0.97363	110.19	-0.64969	110.056	-0.44522	110.021	-1.95047		157.904	1.65989	158.06	1.92424	158.13	2.86561	158.189	3.4114	158.052	1.57409	157.785	3.29988	158.025	1.95878	158.042	1.63144	158.043	2.39717	156.905	1.9835	158.047	1.8135	158.035	2.67684
110.233	-0.12062	110.076	-0.28764	110.068	-0.13271	110.065	0.32294	110.081	-0.05813	110.296	-0.29742	110.083	-0.43235	110.071	-0.10718	110.092	-0.97355	110.215	-0.64962	110.088	-0.44515	110.046	-1.95535		157.879	1.65964	158.027	1.91578	158.097	2.86791	158.164	3.36502	158.028	1.57393	157.76	3.25923	158	1.95878	158.016	1.63138	158.018	2.39693	156.88	1.98348	158.014	1.8135	158.01	2.67651
110.256	-0.12053	110.108	-0.28753	110.101	-0.13266	110.098	0.32294	110.114	-0.05804	110.321	-0.29742	110.107	-0.43226	110.097	-0.10712	110.117	-0.9735	110.24	-0.64962	110.114	-0.44513	110.071	-1.96069		157.854	1.65941	158	1.91175	158.072	2.86988	158.138	3.3184	157.993	1.57355	157.735	3.22154	157.975	1.95893	157.982	1.63137	157.993	2.39671	156.855	1.98342	157.988	1.81345	157.985	2.67632
110.29	-0.12042	110.133	-0.28743	110.126	-0.13265	110.123	0.32303	110.138	-0.05797	110.346	-0.29737	110.132	-0.43211	110.131	-0.10706	110.143	-0.97345	110.266	-0.64965	110.139	-0.44512	110.096	-1.96647		157.828	1.65908	157.975	1.90993	158.047	2.87357	158.104	3.25837	157.968	1.57328	157.71	3.17045	157.949	1.95912	157.958	1.63137	157.969	2.39676	156.83	1.98333	157.964	1.81334	157.96	2.67656
110.315	-0.12031	110.159	-0.2873	110.151	-0.13261	110.147	0.32316	110.164	-0.05792	110.371	-0.29727	110.157	-0.43199	110.155	-0.10699	110.167	-0.97338	110.291	-0.64965	110.164	-0.44514	110.12	-1.97337		157.803	1.65838	157.949	1.90642	158.023	2.87784	158.078	3.21751	157.942	1.57306	157.677	3.13156	157.924	1.95921	157.933	1.63132	157.943	2.397	156.805	1.98316	157.94	1.81322	157.934	2.67684
110.34	-0.12021	110.183	-0.28719	110.177	-0.13253	110.173	0.32329	110.189	-0.05784	110.405	-0.29719	110.183	-0.43194	110.181	-0.10692	110.192	-0.97334	110.324	-0.64959	110.189	-0.44517	110.144	-1.97926		157.77	1.65801	157.923	1.90143	157.998	2.88111	158.053	3.17701	157.917	1.57288	157.652	3.09684	157.891	1.95923	157.908	1.63123	157.91	2.39698	156.772	1.98301	157.914	1.81322	157.901	2.6768
110.365	-0.12013	110.209	-0.28709	110.202	-0.13245	110.198	0.32334	110.214	-0.05774	110.43	-0.29711	110.208	-0.4319	110.205	-0.10686	110.218	-0.9733	110.349	-0.64954	110.213	-0.44519	110.17	-1.98426		157.745	1.65774	157.889	1.89896	157.965	2.88833	158.027	3.12642	157.893	1.57256	157.627	3.04338	157.866	1.95916	157.883	1.63114	157.884	2.39681	156.747	1.98285	157.88	1.81313	157.876	2.67674
110.39	-0.12008	110.233	-0.28704	110.226	-0.13235	110.221	0.32341	110.24	-0.0576	110.454	-0.29708	110.233	-0.43183	110.23	-0.10684	110.251	-0.97319	110.374	-0.64949	110.239	-0.44522	110.202	-1.99063		157.72	1.65715	157.863	1.89871	157.941	2.90598	158	3.07453	157.859	1.57213	157.602	3.00325	157.84	1.95906	157.85	1.6312	157.86	2.39668	156.722	1.98274	157.855	1.81299	157.852	2.6767
110.424	-0.12001	110.258	-0.28695	110.251	-0.13222	110.247	0.32347	110.264	-0.05743	110.488	-0.29707	110.267	-0.43174	110.255	-0.10678	110.276	-0.97312	110.399	-0.64941	110.274	-0.4453	110.226	-1.99666		157.695	1.65674	157.837	1.89526	157.916	2.92044	157.966	3.00797	157.834	1.57186	157.577	2.97266	157.816	1.95902	157.824	1.63125	157.835	2.39653	156.697	1.98263	157.83	1.81288	157.827	2.67657
110.449	-0.11995	110.291	-0.28682	110.285	-0.13207	110.281	0.32353	110.297	-0.05726	110.513	-0.29706	110.292	-0.43169	110.28	-0.10668	110.301	-0.97307	110.423	-0.64936	110.299	-0.44533	110.252	-2.00305		157.67	1.65647	157.811	1.88852	157.891	2.92504	157.94	2.96026	157.809	1.57178	157.544	2.9448	157.791	1.95904	157.8	1.63116	157.809	2.39645	156.671	1.9826	157.805	1.8128	157.802	2.67648
110.474	-0.1199	110.317	-0.2867	110.309	-0.13198	110.306	0.32361	110.323	-0.0572	110.538	-0.29701	110.317	-0.43162	110.314	-0.10665	110.326	-0.973	110.457	-0.64938	110.324	-0.44534	110.277	-2.00926		157.636	1.6561	157.787	1.88311	157.866	2.92766	157.913	2.90473	157.785	1.57168	157.52	2.91064	157.758	1.9591	157.776	1.63098	157.777	2.39649	156.638	1.98266	157.781	1.81271	157.768	2.67642
110.499	-0.11983	110.341	-0.28662	110.333	-0.13191	110.331	0.32368	110.348	-0.05716	110.563	-0.29696	110.341	-0.43154	110.339	-0.10665	110.351	-0.97291	110.483	-0.64941	110.348	-0.44537	110.301	-2.01459		157.611	1.65585	157.752	1.87963	157.833	2.94191	157.887	2.8496	157.759	1.57149	157.495	2.87023	157.733	1.95917	157.75	1.63122	157.751	2.39651	156.613	1.98265	157.747	1.81259	157.744	2.67643
110.523	-0.11975	110.366	-0.28655	110.359	-0.13184	110.356	0.32375	110.373	-0.05711	110.588	-0.29689	110.367	-0.43144	110.364	-0.10659	110.384	-0.97284	110.507	-0.64937	110.373	-0.44543	110.333	-2.02088		157.586	1.65565	157.727	1.87691	157.808	2.95895	157.86	2.79771	157.726	1.57117	157.469	2.83415	157.708	1.95926	157.717	1.63142	157.727	2.39647	156.588	1.98257	157.723	1.81257	157.718	2.67648
110.557	-0.11968	110.391	-0.28649	110.384	-0.13178	110.381	0.32382	110.398	-0.05705	110.621	-0.29679	110.4	-0.43132	110.389	-0.10652	110.409	-0.97281	110.532	-0.64931	110.407	-0.4455	110.358	-2.02514		157.562	1.65535	157.701	1.87598	157.785	2.97141	157.833	2.75812	157.702	1.57101	157.445	2.79457	157.683	1.95931	157.691	1.63125	157.702	2.39646	156.563	1.98252	157.697	1.81257	157.693	2.67655
110.582	-0.11965	110.425	-0.28639	110.417	-0.13169	110.415	0.32395	110.431	-0.05691	110.646	-0.29677	110.424	-0.43126	110.415	-0.10645	110.434	-0.97279	110.557	-0.64928	110.432	-0.44553	110.383	-2.03137		157.536	1.65505	157.675	1.87715	157.759	2.98606	157.806	2.71469	157.675	1.57079	157.411	2.75509	157.657	1.95935	157.667	1.63094	157.677	2.39638	156.538	1.98245	157.672	1.81246	157.668	2.67651
110.607	-0.1196	110.45	-0.28634	110.442	-0.13166	110.439	0.32406	110.456	-0.05676	110.671	-0.29678	110.451	-0.43121	110.448	-0.10643	110.46	-0.97275	110.591	-0.64923	110.457	-0.44561	110.407	-2.03926		157.503	1.65473	157.649	1.87626	157.735	3.00485	157.77	2.63868	157.651	1.57052	157.387	2.71105	157.633	1.95935	157.642	1.63096	157.652	2.3963	156.506	1.9823	157.648	1.81229	157.643	2.6764
110.632	-0.11954	110.475	-0.28633	110.467	-0.13164	110.464	0.32416	110.481	-0.05666	110.696	-0.29674	110.476	-0.43116	110.473	-0.10641	110.485	-0.97273	110.616	-0.64914	110.483	-0.44571	110.431	-2.04579		157.478	1.65452	157.624	1.87077	157.71	3.01845	157.741	2.59144	157.625	1.57025	157.362	2.65416	157.608	1.9593	157.617	1.63121	157.627	2.39618	156.481	1.98216	157.622	1.81211	157.618	2.67631
110.657	-0.11948	110.5	-0.28628	110.493	-0.1316	110.489	0.32427	110.506	-0.05657	110.721	-0.29666	110.5	-0.43115	110.497	-0.10633	110.517	-0.97264	110.641	-0.64906	110.507	-0.44578	110.464	-2.0542		157.454	1.65432	157.599	1.8675	157.687	3.02962	157.715	2.5509	157.6	1.57015	157.329	2.61413	157.576	1.95931	157.591	1.63123	157.593	2.39606	156.455	1.98208	157.597	1.81203	157.585	2.67625
110.691	-0.11945	110.525	-0.2862	110.516	-0.13148	110.515	0.32435	110.531	-0.05651	110.754	-0.2966	110.534	-0.43111	110.522	-0.10621	110.542	-0.97254	110.665	-0.64904	110.54	-0.44588	110.488	-2.06113		157.428	1.65417	157.565	1.86698	157.654	3.05423	157.687	2.5076	157.575	1.56994	157.304	2.57382	157.55	1.9594	157.567	1.63098	157.568	2.39599	156.431	1.98202	157.564	1.8119	157.561	2.67623
110.716	-0.1194	110.558	-0.28608	110.551	-0.13128	110.541	0.32438	110.564	-0.05643	110.78	-0.29654	110.559	-0.43103	110.547	-0.10612	110.567	-0.97249	110.691	-0.64905	110.566	-0.44595	110.514	-2.06702		157.403	1.65375	157.539	1.86625	157.629	3.07773	157.661	2.45828	157.542	1.56908	157.279	2.53881	157.525	1.95952	157.533	1.63083	157.543	2.3959	156.405	1.98197	157.539	1.81182	157.535	2.67621
110.74	-0.11933	110.583	-0.286	110.576	-0.13115	110.565	0.32439	110.59	-0.05638	110.805	-0.29651	110.584	-0.43099	110.581	-0.10609	110.593	-0.97247	110.716	-0.64901	110.59	-0.44598	110.538	-2.07274		157.37	1.6531	157.514	1.86484	157.605	3.09547	157.625	2.38994	157.518	1.56866	157.254	2.49987	157.501	1.95963	157.509	1.63084	157.519	2.39575	156.372	1.98203	157.514	1.81172	157.51	2.67623
110.765	-0.11929	110.608	-0.28593	110.602	-0.13108	110.598	0.32443	110.614	-0.05632	110.83	-0.29647	110.609	-0.43101	110.607	-0.1061	110.618	-0.9724	110.741	-0.64893	110.615	-0.44604	110.562	-2.07728		157.345	1.65285	157.49	1.86396	157.581	3.11387	157.597	2.33883	157.493	1.56836	157.228	2.45825	157.475	1.95968	157.483	1.63089	157.493	2.39563	156.347	1.98197	157.489	1.81162	157.484	2.67608
110.791	-0.11927	110.633	-0.28586	110.626	-0.13103	110.623	0.32446	110.639	-0.05627	110.855	-0.29642	110.634	-0.43101	110.631	-0.10609	110.643	-0.97231	110.775	-0.64884	110.64	-0.44613	110.586	-2.08274		157.32	1.65271	157.464	1.86235	157.556	3.13111	157.57	2.30221	157.468	1.56807	157.195	2.43253	157.442	1.95963	157.459	1.63101	157.46	2.39563	156.322	1.9816	157.465	1.81152	157.452	2.6755
110.824	-0.11918	110.657	-0.28582	110.652	-0.13091	110.649	0.32451	110.664	-0.05622	110.888	-0.29633	110.659	-0.43097	110.656	-0.10603	110.668	-0.97226	110.799	-0.64879	110.667	-0.44621	110.611	-2.08961		157.295	1.65247	157.43	1.85785	157.524	3.16004	157.542	2.26298	157.442	1.56782	157.171	2.40597	157.417	1.95956	157.434	1.63118	157.435	2.39567	156.297	1.98143	157.43	1.81134	157.427	2.67527
110.849	-0.11908	110.683	-0.28573	110.676	-0.13079	110.673	0.32462	110.69	-0.05612	110.913	-0.29627	110.683	-0.43088	110.681	-0.10595	110.701	-0.97221	110.823	-0.64873	110.691	-0.44625	110.644	-2.10194		157.27	1.65206	157.405	1.85582	157.5	3.19467	157.513	2.20982	157.41	1.56749	157.146	2.38279	157.392	1.95948	157.401	1.63116	157.41	2.39564	156.272	1.98141	157.406	1.8112	157.402	2.67525
110.873	-0.11902	110.707	-0.28558	110.703	-0.13072	110.698	0.32471	110.715	-0.05603	110.938	-0.29623	110.716	-0.43081	110.707	-0.10588	110.726	-0.97215	110.848	-0.64866	110.724	-0.44629	110.67	-2.1103		157.246	1.65173	157.38	1.85525	157.476	3.22614	157.486	2.16815	157.383	1.56723	157.121	2.35722	157.367	1.95914	157.376	1.63093	157.384	2.39557	156.239	1.98145	157.381	1.81108	157.377	2.67525
110.899	-0.11895	110.741	-0.28541	110.735	-0.13069	110.733	0.32475	110.748	-0.05597	110.963	-0.29619	110.742	-0.43076	110.732	-0.10588	110.751	-0.9721	110.874	-0.64862	110.749	-0.4463	110.693	-2.11601		157.22	1.65148	157.354	1.85491	157.452	3.24592	157.459	2.12811	157.357	1.56703	157.096	2.328	157.342	1.95886	157.35	1.63035	157.36	2.39548	156.213	1.98136	157.356	1.81092	157.352	2.6752
110.924	-0.11891	110.766	-0.28532	110.76	-0.13065	110.757	0.32479	110.773	-0.05588	110.988	-0.29615	110.766	-0.43071	110.766	-0.10585	110.776	-0.97207	110.907	-0.64859	110.773	-0.44631	110.718	-2.12107		157.187	1.65121	157.329	1.85431	157.428	3.2619	157.422	2.07876	157.333	1.56682	157.063	2.30334	157.317	1.95885	157.325	1.63025	157.335	2.39543	156.188	1.98125	157.331	1.81071	157.326	2.67511
110.957	-0.11885	110.79	-0.2852	110.784	-0.13061	110.782	0.32489	110.797	-0.05577	111.022	-0.29606	110.791	-0.43067	110.79	-0.10581	110.8	-0.972	110.932	-0.64859	110.798	-0.44636	110.743	-2.12693		157.161	1.65097	157.304	1.85346	157.404	3.28533	157.393	2.04145	157.308	1.56652	157.038	2.28349	157.292	1.95903	157.3	1.6304	157.309	2.39537	156.164	1.98115	157.306	1.81055	157.302	2.67509
110.982	-0.11878	110.815	-0.28505	110.809	-0.13057	110.806	0.32502	110.823	-0.0557	111.047	-0.29597	110.817	-0.43063	110.816	-0.10577	110.834	-0.97189	110.957	-0.64857	110.824	-0.44642	110.775	-2.13526		157.137	1.65064	157.279	1.85211	157.38	3.31489	157.365	2.00612	157.284	1.56623	157.014	2.27251	157.258	1.95909	157.275	1.63051	157.276	2.39528	156.138	1.98102	157.281	1.81049	157.269	2.67506
111.007	-0.11872	110.841	-0.28492	110.834	-0.13054	110.831	0.32508	110.848	-0.05566	111.071	-0.29588	110.85	-0.43052	110.841	-0.10572	110.859	-0.97181	110.982	-0.64853	110.856	-0.44648	110.799	-2.14112		157.112	1.65025	157.245	1.8501	157.348	3.35385	157.338	1.97506	157.258	1.56573	156.988	2.26654	157.234	1.95908	157.25	1.63049	157.251	2.39521	156.105	1.98089	157.247	1.81045	157.243	2.67502
111.034	-0.11869	110.874	-0.28477	110.868	-0.13052	110.855	0.3251	110.881	-0.05557	111.097	-0.29582	110.875	-0.43043	110.865	-0.10564	110.883	-0.97175	111.007	-0.64847	110.882	-0.44648	110.824	-2.1478		157.087	1.65003	157.219	1.84899	157.324	3.37682	157.311	1.94505	157.225	1.56523	156.964	2.2454	157.208	1.9591	157.216	1.63049	157.226	2.39492	156.08	1.98081	157.223	1.81042	157.218	2.67508
111.057	-0.11868	110.899	-0.28467	110.893	-0.13051	110.881	0.32506	110.907	-0.05549	111.122	-0.29577	110.9	-0.43033	110.899	-0.10557	110.908	-0.97173	111.04	-0.64838	110.906	-0.4465	110.849	-2.15692		157.053	1.64988	157.194	1.84835	157.301	3.39574	157.274	1.90037	157.2	1.56495	156.931	2.23073	157.184	1.95914	157.191	1.6305	157.201	2.39444	156.055	1.98074	157.198	1.81026	157.193	2.6751
111.09	-0.11864	110.924	-0.2846	110.918	-0.1305	110.915	0.32502	110.932	-0.05545	111.155	-0.29576	110.925	-0.43022	110.923	-0.10549	110.934	-0.97172	111.064	-0.64829	110.931	-0.4465	110.873	-2.16643		157.028	1.64965	157.169	1.84739	157.277	3.41525	157.247	1.87182	157.174	1.56475	156.905	2.22551	157.158	1.95917	157.167	1.63046	157.177	2.39428	156.03	1.98069	157.173	1.8101	157.169	2.67482
111.115	-0.11858	110.949	-0.28453	110.943	-0.13045	110.939	0.32503	110.957	-0.05538	111.18	-0.2957	110.95	-0.43009	110.948	-0.10535	110.958	-0.97167	111.089	-0.64818	110.957	-0.44652	110.898	-2.17281		157.004	1.64899	157.144	1.84648	157.253	3.43966	157.219	1.84509	157.15	1.56444	156.881	2.21336	157.124	1.95919	157.142	1.6304	157.144	2.39425	156.005	1.98067	157.148	1.81004	157.136	2.67446
111.14	-0.11849	110.974	-0.28451	110.968	-0.13036	110.965	0.32509	110.981	-0.05525	111.204	-0.29562	110.975	-0.42997	110.972	-0.10528	110.984	-0.97162	111.114	-0.64812	110.983	-0.44659	110.922	-2.17892		156.978	1.64839	157.111	1.84575	157.221	3.47061	157.191	1.81843	157.126	1.56413	156.857	2.19946	157.099	1.95929	157.117	1.63029	157.118	2.39421	155.972	1.98064	157.114	1.81001	157.11	2.67435
111.165	-0.1184	111	-0.28448	110.994	-0.13028	110.989	0.32518	111.005	-0.05513	111.231	-0.29557	111	-0.42986	110.998	-0.1053	111.017	-0.97153	111.14	-0.64812	111.008	-0.44666	110.955	-2.18994		156.953	1.64817	157.085	1.84514	157.197	3.49337	157.164	1.78998	157.092	1.56381	156.832	2.18965	157.074	1.95941	157.084	1.63022	157.093	2.39415	155.947	1.98053	157.089	1.80983	157.085	2.67436
111.191	-0.11833	111.024	-0.28439	111.019	-0.13018	111.015	0.32529	111.031	-0.05506	111.255	-0.29555	111.033	-0.42977	111.024	-0.1053	111.042	-0.97144	111.173	-0.64808	111.041	-0.44665	110.979	-2.19697		156.921	1.64806	157.059	1.84468	157.174	3.51589	157.137	1.76004	157.067	1.56357	156.799	2.18185	157.049	1.95944	157.058	1.63018	157.068	2.39407	155.921	1.98047	157.064	1.80965	157.06	2.67432
111.216	-0.11831	111.057	-0.28422	111.053	-0.13003	111.048	0.32541	111.065	-0.05499	111.288	-0.2955	111.059	-0.42972	111.048	-0.1052	111.067	-0.97137	111.199	-0.64799	111.065	-0.44661	111.004	-2.20174		156.896	1.64789	157.034	1.84409	157.15	3.52839	157.109	1.7286	157.042	1.56327	156.774	2.17465	157.024	1.95945	157.034	1.63019	157.043	2.39407	155.896	1.9804	157.039	1.80956	157.036	2.67413
111.241	-0.11827	111.082	-0.28411	111.078	-0.12993	111.073	0.32552	111.09	-0.05493	111.313	-0.29547	111.083	-0.42966	111.08	-0.10505	111.092	-0.97133	111.223	-0.64788	111.091	-0.44659	111.028	-2.20844		156.87	1.64758	157.009	1.84347	157.127	3.54487	157.072	1.69603	157.018	1.56294	156.75	2.16496	157	1.95946	157.008	1.6302	157.018	2.39399	155.872	1.98031	157.014	1.80955	157.011	2.6739
111.275	-0.11816	111.107	-0.284	111.102	-0.12986	111.098	0.32565	111.115	-0.05486	111.338	-0.29543	111.108	-0.42958	111.106	-0.10496	111.117	-0.97131	111.249	-0.64777	111.116	-0.44658	111.053	-2.21618		156.845	1.64735	156.985	1.84194	157.103	3.55964	157.046	1.68126	156.992	1.56265	156.726	2.16501	156.975	1.95948	156.984	1.63015	156.993	2.39395	155.839	1.98024	156.99	1.80959	156.986	2.67374
111.299	-0.11809	111.132	-0.2839	111.128	-0.1298	111.123	0.32576	111.14	-0.05477	111.363	-0.29537	111.132	-0.42946	111.131	-0.10489	111.151	-0.97128	111.273	-0.64766	111.141	-0.44662	111.085	-2.22632		156.82	1.64717	156.959	1.83994	157.08	3.5688	157.018	1.66771	156.966	1.56214	156.701	2.16314	156.942	1.95954	156.959	1.63009	156.96	2.3941	155.814	1.98026	156.964	1.80955	156.952	2.67368
111.323	-0.11803	111.157	-0.28378	111.153	-0.12973	111.148	0.32582	111.165	-0.05468	111.389	-0.29531	111.166	-0.42936	111.157	-0.10483	111.176	-0.97124	111.307	-0.64755	111.174	-0.44668	111.11	-2.23484		156.787	1.6469	156.925	1.83848	157.048	3.58498	156.99	1.64848	156.942	1.56176	156.668	2.16652	156.917	1.95962	156.934	1.63012	156.935	2.39409	155.789	1.98023	156.931	1.80942	156.927	2.67369
111.348	-0.11795	111.191	-0.28364	111.185	-0.12966	111.182	0.32589	111.198	-0.05458	111.422	-0.29528	111.192	-0.42929	111.181	-0.10477	111.2	-0.97115	111.332	-0.64751	111.199	-0.44671	111.134	-2.24316		156.762	1.64658	156.9	1.83789	157.024	3.59393	156.964	1.6303	156.909	1.56131	156.643	2.20921	156.892	1.95974	156.9	1.63005	156.91	2.39395	155.763	1.98014	156.906	1.80933	156.903	2.67362
111.374	-0.11782	111.216	-0.2835	111.21	-0.12964	111.207	0.32597	111.222	-0.05456	111.448	-0.29526	111.216	-0.42925	111.214	-0.10465	111.224	-0.97106	111.357	-0.64751	111.224	-0.44676	111.158	-2.25012		156.737	1.6456	156.876	1.83753	157	3.59575	156.927	1.60612	156.884	1.56093	156.619	2.25067	156.868	1.95978	156.875	1.62983	156.884	2.39394	155.739	1.98008	156.881	1.80928	156.878	2.67351
111.406	-0.11771	111.24	-0.28337	111.236	-0.12965	111.233	0.32601	111.249	-0.05454	111.472	-0.29523	111.241	-0.42918	111.24	-0.10457	111.25	-0.97098	111.382	-0.64749	111.248	-0.44685	111.183	-2.25721		156.713	1.64507	156.85	1.83724	156.977	3.59953	156.9	1.58972	156.859	1.56061	156.594	2.25629	156.842	1.95982	156.851	1.62979	156.859	2.39399	155.705	1.98	156.856	1.80932	156.852	2.67343
111.432	-0.1177	111.265	-0.28328	111.261	-0.1296	111.258	0.32608	111.274	-0.0545	111.497	-0.29517	111.266	-0.42906	111.265	-0.10454	111.275	-0.97092	111.407	-0.64744	111.273	-0.44696	111.207	-2.26402		156.687	1.64485	156.825	1.83693	156.952	3.60675	156.874	1.57689	156.834	1.56036	156.571	2.25567	156.808	1.95992	156.826	1.62989	156.827	2.39389	155.68	1.98	156.831	1.80929	156.819	2.6734
111.457	-0.11772	111.291	-0.2832	111.285	-0.12957	111.282	0.32621	111.299	-0.05441	111.521	-0.2951	111.292	-0.42894	111.29	-0.10449	111.301	-0.97086	111.441	-0.64736	111.299	-0.447	111.232	-2.2724		156.655	1.64466	156.792	1.8365	156.92	3.60482	156.847	1.56801	156.809	1.55988	156.539	2.30915	156.783	1.96006	156.8	1.62993	156.801	2.39364	155.655	1.98001	156.797	1.80922	156.794	2.67327
111.484	-0.11771	111.316	-0.28314	111.31	-0.12953	111.307	0.32636	111.324	-0.05432	111.555	-0.29505	111.318	-0.42888	111.315	-0.10437	111.334	-0.97078	111.465	-0.64731	111.324	-0.44703	111.265	-2.28622		156.63	1.64449	156.766	1.8363	156.897	3.60355	156.82	1.55743	156.775	1.55912	156.513	2.39589	156.759	1.9601	156.767	1.63001	156.776	2.39351	155.631	1.97995	156.773	1.80915	156.769	2.6731
111.508	-0.11763	111.341	-0.28309	111.335	-0.12948	111.333	0.32644	111.349	-0.05423	111.58	-0.29502	111.351	-0.42876	111.34	-0.10427	111.358	-0.97073	111.491	-0.64728	111.358	-0.4471	111.29	-2.29359		156.604	1.64422	156.742	1.83591	156.873	3.60247	156.785	1.54035	156.75	1.55885	156.49	2.44497	156.735	1.96004	156.742	1.63008	156.751	2.39353	155.605	1.97992	156.748	1.80908	156.744	2.67301
111.541	-0.11748	111.374	-0.283	111.369	-0.12946	111.366	0.32649	111.381	-0.05413	111.606	-0.29498	111.374	-0.42864	111.365	-0.10419	111.384	-0.97069	111.518	-0.64723	111.382	-0.44712	111.314	-2.29959		156.579	1.64385	156.716	1.83376	156.849	3.59777	156.758	1.52715	156.726	1.55863	156.466	2.42072	156.71	1.95994	156.718	1.63001	156.726	2.39356	155.571	1.98001	156.723	1.80904	156.719	2.67303
111.566	-0.11733	111.398	-0.28287	111.395	-0.12946	111.39	0.32648	111.407	-0.05407	111.63	-0.29494	111.4	-0.42856	111.399	-0.10412	111.409	-0.97065	111.541	-0.64718	111.407	-0.44713	111.338	-2.30771		156.554	1.64361	156.692	1.83238	156.824	3.5913	156.731	1.51446	156.7	1.55842	156.442	2.37703	156.675	1.95984	156.692	1.62991	156.693	2.39354	155.547	1.97999	156.697	1.80907	156.686	2.67293
111.591	-0.11724	111.424	-0.28276	111.419	-0.12943	111.416	0.32646	111.432	-0.05403	111.655	-0.29492	111.425	-0.4285	111.424	-0.10406	111.434	-0.97061	111.575	-0.64711	111.432	-0.44716	111.362	-2.31586		156.521	1.64343	156.659	1.83198	156.792	3.5881	156.705	1.5102	156.675	1.55823	156.409	2.37021	156.651	1.95985	156.667	1.63006	156.669	2.39358	155.522	1.97979	156.664	1.809	156.661	2.6728
111.616	-0.1172	111.449	-0.28267	111.444	-0.12933	111.441	0.32649	111.458	-0.05396	111.689	-0.29486	111.45	-0.42841	111.449	-0.10401	111.467	-0.97057	111.6	-0.64706	111.457	-0.44717	111.395	-2.32635		156.496	1.64324	156.633	1.83181	156.767	3.5824	156.678	1.50117	156.641	1.55785	156.385	2.35573	156.626	1.95999	156.634	1.63014	156.643	2.39358	155.497	1.9796	156.64	1.80887	156.636	2.67286
111.64	-0.11717	111.473	-0.28257	111.469	-0.12922	111.466	0.32655	111.483	-0.05389	111.713	-0.29481	111.483	-0.42831	111.474	-0.10394	111.492	-0.97048	111.624	-0.64704	111.491	-0.44718	111.419	-2.33491		156.471	1.64299	156.607	1.83158	156.742	3.57175	156.651	1.48681	156.616	1.55749	156.361	2.32948	156.601	1.96001	156.609	1.63012	156.618	2.39337	155.472	1.97952	156.614	1.80888	156.61	2.67293
111.674	-0.11709	111.507	-0.28242	111.502	-0.12907	111.499	0.32659	111.515	-0.05381	111.739	-0.29476	111.509	-0.42827	111.498	-0.10386	111.517	-0.97043	111.648	-0.64704	111.516	-0.44719	111.443	-2.34291		156.446	1.64281	156.582	1.83128	156.718	3.55532	156.625	1.47779	156.592	1.55714	156.338	2.30305	156.576	1.95981	156.584	1.63009	156.593	2.39315	155.446	1.97951	156.589	1.80891	156.586	2.67292
111.7	-0.11707	111.532	-0.28232	111.527	-0.12896	111.524	0.32662	111.54	-0.05374	111.763	-0.29473	111.534	-0.42826	111.531	-0.10371	111.541	-0.97044	111.674	-0.64704	111.541	-0.44722	111.468	-2.35304		156.421	1.64253	156.558	1.8304	156.693	3.53932	156.589	1.46875	156.567	1.55684	156.315	2.28449	156.551	1.9597	156.558	1.62999	156.568	2.39304	155.421	1.97949	156.564	1.80885	156.561	2.67282
111.725	-0.11704	111.557	-0.28221	111.551	-0.12888	111.548	0.32667	111.565	-0.05367	111.789	-0.29468	111.558	-0.42824	111.557	-0.10362	111.567	-0.97045	111.707	-0.64703	111.566	-0.44727	111.493	-2.36161		156.388	1.64219	156.532	1.82971	156.669	3.52898	156.563	1.45803	156.542	1.5566	156.284	2.27855	156.526	1.95961	156.534	1.62974	156.543	2.39299	155.388	1.97945	156.539	1.80872	156.536	2.67279
111.75	-0.117	111.582	-0.28212	111.577	-0.1288	111.573	0.32669	111.59	-0.05358	111.822	-0.29464	111.583	-0.42815	111.581	-0.10352	111.6	-0.9704	111.732	-0.64702	111.59	-0.44729	111.525	-2.37197		156.364	1.642	156.508	1.82935	156.644	3.51496	156.536	1.44168	156.517	1.55638	156.26	2.27592	156.493	1.95962	156.509	1.62968	156.51	2.39287	155.363	1.97936	156.514	1.80863	156.503	2.67279
111.775	-0.11687	111.607	-0.28203	111.602	-0.12875	111.599	0.32671	111.615	-0.0535	111.847	-0.29457	111.617	-0.42807	111.605	-0.10346	111.625	-0.97036	111.756	-0.64703	111.623	-0.44719	111.549	-2.38027		156.338	1.64181	156.474	1.82858	156.611	3.48748	156.51	1.43405	156.491	1.55623	156.237	2.27512	156.467	1.95963	156.484	1.62984	156.484	2.39267	155.339	1.97932	156.481	1.80856	156.478	2.67273
111.808	-0.11669	111.641	-0.28192	111.636	-0.12872	111.625	0.32675	111.649	-0.05341	111.872	-0.29451	111.643	-0.42804	111.631	-0.10341	111.65	-0.97037	111.783	-0.64708	111.648	-0.44712	111.573	-2.39055		156.313	1.64163	156.448	1.82794	156.586	3.477	156.484	1.43044	156.458	1.55607	156.213	2.27663	156.443	1.95964	156.451	1.62989	156.46	2.39254	155.313	1.97936	156.456	1.80847	156.453	2.67264
111.833	-0.11662	111.666	-0.28184	111.661	-0.12869	111.649	0.32679	111.673	-0.05334	111.897	-0.29447	111.668	-0.42803	111.666	-0.10331	111.675	-0.97035	111.808	-0.64709	111.673	-0.44711	111.598	-2.39883		156.288	1.64151	156.424	1.82755	156.561	3.46605	156.449	1.42726	156.433	1.55585	156.19	2.28313	156.418	1.95961	156.426	1.62979	156.435	2.39259	155.288	1.97929	156.431	1.80847	156.428	2.67267
111.858	-0.1166	111.691	-0.2818	111.686	-0.1286	111.682	0.32687	111.698	-0.05326	111.922	-0.29443	111.692	-0.428	111.691	-0.10324	111.7	-0.97028	111.841	-0.64707	111.698	-0.44716	111.622	-2.407		156.255	1.64129	156.399	1.82726	156.536	3.4424	156.423	1.42296	156.408	1.55552	156.159	2.29437	156.393	1.95963	156.402	1.62976	156.41	2.39266	155.255	1.9791	156.407	1.8085	156.403	2.67267
111.883	-0.11655	111.716	-0.28175	111.71	-0.12852	111.708	0.32696	111.724	-0.05316	111.955	-0.29434	111.718	-0.42791	111.716	-0.10317	111.725	-0.97018	111.866	-0.64698	111.724	-0.44721	111.647	-2.4167		156.229	1.64101	156.374	1.82701	156.511	3.41802	156.396	1.41853	156.383	1.55517	156.135	2.32162	156.359	1.95967	156.376	1.62971	156.376	2.39264	155.23	1.97892	156.381	1.80858	156.369	2.67262
111.908	-0.11649	111.741	-0.28168	111.735	-0.12847	111.733	0.32703	111.749	-0.05306	111.98	-0.29429	111.742	-0.42779	111.74	-0.1031	111.751	-0.97012	111.89	-0.64687	111.749	-0.44724	111.671	-2.42656		156.205	1.64071	156.34	1.82671	156.477	3.39479	156.371	1.41556	156.358	1.55493	156.113	2.36011	156.334	1.95966	156.351	1.62967	156.351	2.39257	155.205	1.97887	156.347	1.80845	156.344	2.67254
111.941	-0.11648	111.766	-0.2816	111.761	-0.12839	111.757	0.32712	111.773	-0.05294	112.005	-0.29426	111.767	-0.4277	111.766	-0.10303	111.783	-0.97012	111.916	-0.64679	111.774	-0.44726	111.704	-2.43798		156.18	1.64035	156.315	1.82642	156.451	3.3741	156.344	1.41157	156.324	1.55487	156.089	2.3835	156.31	1.95962	156.318	1.62972	156.326	2.39254	155.18	1.97882	156.322	1.80829	156.319	2.67242
111.967	-0.11648	111.79	-0.28155	111.785	-0.12831	111.783	0.32726	111.799	-0.05287	112.038	-0.29421	111.801	-0.42766	111.791	-0.10294	111.808	-0.9701	111.941	-0.64677	111.807	-0.44723	111.728	-2.4467		156.155	1.6401	156.29	1.82603	156.426	3.35481	156.319	1.40747	156.3	1.55476	156.067	2.40099	156.284	1.95968	156.293	1.62976	156.302	2.39256	155.155	1.97872	156.298	1.80818	156.294	2.6723
111.991	-0.11639	111.824	-0.28147	111.819	-0.12818	111.816	0.3274	111.832	-0.05275	112.063	-0.29415	111.826	-0.42762	111.816	-0.10287	111.834	-0.97006	111.974	-0.64672	111.832	-0.44715	111.752	-2.45611		156.123	1.63993	156.264	1.82562	156.401	3.33069	156.292	1.39947	156.274	1.55438	156.037	2.42452	156.258	1.95979	156.268	1.62968	156.276	2.39253	155.122	1.97865	156.273	1.80808	156.269	2.67226
112.015	-0.11631	111.848	-0.28142	111.844	-0.1281	111.841	0.32744	111.857	-0.05265	112.088	-0.29412	111.85	-0.42753	111.849	-0.10272	111.859	-0.97002	112	-0.64667	111.856	-0.4471	111.777	-2.46634		156.097	1.63974	156.24	1.82531	156.375	3.30569	156.258	1.38601	156.249	1.55391	156.014	2.45316	156.233	1.95993	156.243	1.62959	156.251	2.39225	155.097	1.97862	156.247	1.80804	156.244	2.6723
112.041	-0.11625	111.874	-0.28135	111.869	-0.12808	111.866	0.3275	111.882	-0.05252	112.113	-0.29407	111.874	-0.42748	111.873	-0.10258	111.883	-0.96998	112.025	-0.64665	111.882	-0.44705	111.801	-2.47681		156.072	1.63947	156.214	1.82506	156.35	3.28401	156.232	1.38105	156.224	1.55365	155.992	2.48803	156.208	1.96009	156.218	1.6295	156.226	2.39175	155.072	1.97863	156.222	1.80806	156.22	2.67234
112.075	-0.11618	111.899	-0.28127	111.895	-0.12804	111.89	0.32759	111.907	-0.05242	112.138	-0.29402	111.901	-0.42745	111.898	-0.10246	111.917	-0.9699	112.049	-0.64664	111.907	-0.44702	111.834	-2.48745		156.047	1.63917	156.189	1.82479	156.324	3.27305	156.207	1.37324	156.2	1.55344	155.969	2.50644	156.175	1.9603	156.192	1.62949	156.194	2.39155	155.046	1.97857	156.198	1.80804	156.186	2.67224
112.099	-0.11615	111.924	-0.28118	111.919	-0.12796	111.917	0.32768	111.932	-0.05234	112.172	-0.29399	111.933	-0.42739	111.923	-0.10239	111.942	-0.96988	112.075	-0.64664	111.94	-0.44701	111.858	-2.49663		156.022	1.63886	156.156	1.82417	156.29	3.24613	156.181	1.36788	156.175	1.55323	155.946	2.5291	156.15	1.96039	156.168	1.62947	156.169	2.39149	155.021	1.97849	156.165	1.80788	156.161	2.67211
112.124	-0.11612	111.957	-0.28105	111.953	-0.12782	111.941	0.32774	111.965	-0.05217	112.197	-0.29396	111.958	-0.42734	111.948	-0.10235	111.968	-0.96984	112.108	-0.64659	111.966	-0.44703	111.882	-2.50726		155.989	1.63859	156.131	1.82381	156.264	3.21597	156.156	1.36585	156.141	1.55266	155.916	2.55073	156.126	1.96035	156.134	1.62953	156.144	2.39143	154.988	1.97847	156.14	1.80776	156.136	2.67214
112.15	-0.11606	111.983	-0.28092	111.978	-0.12777	111.966	0.32778	111.99	-0.05201	112.222	-0.29392	111.984	-0.42731	111.982	-0.10228	111.992	-0.9698	112.131	-0.64652	111.99	-0.44702	111.905	-2.51651		155.964	1.63842	156.106	1.82352	156.239	3.1943	156.122	1.36178	156.117	1.5522	155.893	2.57124	156.102	1.96039	156.109	1.62959	156.118	2.39143	154.962	1.97826	156.114	1.80763	156.111	2.67217
112.174	-0.11602	112.007	-0.28079	112.004	-0.12772	111.999	0.32782	112.015	-0.05189	112.248	-0.2939	112.01	-0.42731	112.007	-0.10218	112.017	-0.96976	112.157	-0.64653	112.015	-0.44695	111.93	-2.52738		155.939	1.63809	156.081	1.82319	156.213	3.17803	156.095	1.35166	156.091	1.55196	155.87	2.59255	156.076	1.96075	156.084	1.62962	156.094	2.39149	154.938	1.97788	156.089	1.80757	156.086	2.67214
112.208	-0.11594	112.032	-0.28068	112.028	-0.12766	112.024	0.32787	112.041	-0.05183	112.272	-0.29385	112.034	-0.42728	112.032	-0.10207	112.043	-0.96973	112.182	-0.64658	112.04	-0.4469	111.954	-2.53795		155.913	1.63777	156.056	1.8228	156.187	3.15876	156.07	1.3388	156.066	1.55167	155.839	2.60782	156.042	1.96131	156.059	1.62951	156.06	2.3915	154.913	1.97781	156.064	1.80758	156.053	2.67204
112.234	-0.11586	112.058	-0.28065	112.054	-0.12759	112.049	0.3279	112.066	-0.05177	112.305	-0.29374	112.058	-0.42719	112.057	-0.102	112.067	-0.96968	112.207	-0.64662	112.066	-0.44689	111.979	-2.54924		155.889	1.63761	156.023	1.82219	156.152	3.12039	156.045	1.33263	156.042	1.55113	155.816	2.62984	156.018	1.96164	156.034	1.62928	156.036	2.39148	154.888	1.97775	156.031	1.80757	156.028	2.672
112.258	-0.11577	112.082	-0.28065	112.078	-0.12752	112.075	0.32791	112.091	-0.05168	112.33	-0.29366	112.085	-0.42708	112.082	-0.10195	112.1	-0.9696	112.242	-0.64664	112.091	-0.4469	112.012	-2.56175		155.855	1.63739	155.998	1.8218	156.126	3.10294	156.019	1.32795	156.009	1.55075	155.794	2.66181	155.994	1.96188	156.001	1.62929	156.01	2.39142	154.855	1.97771	156.006	1.8074	156.003	2.67189
112.283	-0.11571	112.107	-0.28065	112.103	-0.12746	112.1	0.32797	112.116	-0.05153	112.356	-0.2936	112.118	-0.42695	112.107	-0.10187	112.126	-0.96955	112.267	-0.64661	112.124	-0.44689	112.036	-2.57101		155.831	1.63714	155.973	1.82157	156.1	3.08059	155.993	1.32223	155.984	1.55063	155.771	2.68969	155.968	1.96198	155.976	1.62952	155.985	2.39141	154.83	1.97776	155.981	1.80724	155.978	2.67182
112.308	-0.11566	112.141	-0.2806	112.137	-0.12743	112.133	0.32806	112.148	-0.05139	112.38	-0.29355	112.142	-0.42687	112.132	-0.1018	112.15	-0.96953	112.291	-0.64653	112.15	-0.4469	112.06	-2.5824		155.805	1.63682	155.948	1.82137	156.074	3.05564	155.967	1.31737	155.959	1.55048	155.748	2.72183	155.944	1.962	155.951	1.62962	155.96	2.39139	154.805	1.9778	155.956	1.80719	155.954	2.6718
112.342	-0.11562	112.165	-0.28052	112.162	-0.12739	112.159	0.32808	112.175	-0.05134	112.406	-0.29353	112.167	-0.42675	112.165	-0.10172	112.176	-0.9695	112.316	-0.64645	112.175	-0.44692	112.085	-2.59233		155.78	1.63636	155.923	1.82096	156.048	3.0312	155.933	1.31436	155.933	1.55023	155.717	2.74323	155.918	1.96203	155.926	1.62952	155.934	2.39129	154.78	1.97777	155.931	1.80719	155.928	2.67177
112.366	-0.11559	112.191	-0.28044	112.186	-0.12735	112.184	0.32814	112.199	-0.05129	112.439	-0.29353	112.192	-0.42663	112.19	-0.10168	112.2	-0.9695	112.341	-0.64643	112.199	-0.44696	112.108	-2.60127		155.756	1.63625	155.898	1.82046	156.022	3.01199	155.907	1.31078	155.909	1.54986	155.694	2.75613	155.894	1.96202	155.902	1.62948	155.909	2.39118	154.755	1.97776	155.906	1.80713	155.903	2.67175
112.392	-0.11553	112.216	-0.28034	112.212	-0.12729	112.209	0.32819	112.224	-0.05122	112.464	-0.29349	112.217	-0.42653	112.216	-0.10164	112.234	-0.96948	112.366	-0.64641	112.225	-0.44697	112.14	-2.61542		155.723	1.63634	155.873	1.82008	155.995	2.99134	155.882	1.30399	155.884	1.54954	155.671	2.77849	155.86	1.96206	155.876	1.62948	155.876	2.39112	154.721	1.97775	155.881	1.80692	155.87	2.67179
112.417	-0.11545	112.241	-0.2803	112.236	-0.12723	112.234	0.32824	112.249	-0.05113	112.488	-0.29342	112.251	-0.42647	112.24	-0.10155	112.258	-0.96943	112.391	-0.64636	112.258	-0.44699	112.166	-2.62653		155.697	1.63624	155.839	1.81976	155.961	2.96338	155.856	1.29881	155.86	1.5492	155.648	2.80768	155.835	1.9621	155.851	1.62953	155.851	2.39104	154.697	1.97773	155.848	1.80671	155.845	2.67165
112.441	-0.11538	112.274	-0.28023	112.269	-0.12716	112.259	0.32828	112.282	-0.05098	112.513	-0.29334	112.276	-0.42644	112.266	-0.10144	112.284	-0.96936	112.425	-0.64628	112.283	-0.44702	112.189	-2.63598		155.673	1.63559	155.814	1.81955	155.935	2.94506	155.83	1.29488	155.825	1.54876	155.625	2.83371	155.809	1.96216	155.818	1.62966	155.826	2.39098	154.671	1.97774	155.822	1.80672	155.82	2.67139
112.474	-0.11531	112.3	-0.28016	112.294	-0.12716	112.284	0.32836	112.307	-0.05086	112.539	-0.2933	112.3	-0.42639	112.299	-0.10133	112.309	-0.96932	112.45	-0.64628	112.308	-0.44709	112.214	-2.64767		155.647	1.63521	155.789	1.81919	155.908	2.92594	155.795	1.2924	155.8	1.54849	155.595	2.84603	155.784	1.96224	155.793	1.6297	155.802	2.39095	154.646	1.97767	155.798	1.80675	155.795	2.67125
112.498	-0.1153	112.324	-0.28008	112.32	-0.12713	112.317	0.32842	112.332	-0.05082	112.572	-0.29328	112.326	-0.42633	112.324	-0.10124	112.334	-0.96931	112.475	-0.64629	112.332	-0.44714	112.238	-2.65705		155.622	1.63498	155.764	1.81862	155.883	2.89774	155.77	1.29152	155.775	1.54823	155.572	2.86492	155.759	1.96228	155.768	1.62959	155.777	2.39088	154.621	1.97758	155.772	1.80664	155.77	2.67131
112.524	-0.11524	112.349	-0.28002	112.345	-0.12707	112.342	0.32843	112.358	-0.0508	112.597	-0.29327	112.352	-0.42625	112.349	-0.10114	112.359	-0.96926	112.5	-0.64624	112.358	-0.44714	112.263	-2.6657		155.589	1.63471	155.739	1.81752	155.856	2.87258	155.745	1.29042	155.75	1.54788	155.548	2.89216	155.727	1.96228	155.742	1.62952	155.743	2.39085	154.588	1.97749	155.747	1.80617	155.736	2.67138
112.549	-0.11513	112.374	-0.27994	112.37	-0.12701	112.367	0.32838	112.382	-0.05072	112.621	-0.29319	112.376	-0.42618	112.374	-0.10102	112.384	-0.96921	112.524	-0.64616	112.383	-0.44716	112.286	-2.67676		155.564	1.63455	155.706	1.81688	155.821	2.84757	155.72	1.28902	155.726	1.54762	155.525	2.9112	155.701	1.96251	155.718	1.62956	155.718	2.39085	154.563	1.97739	155.715	1.80603	155.711	2.67131
112.574	-0.11504	112.399	-0.27989	112.395	-0.12695	112.393	0.32834	112.407	-0.05064	112.647	-0.2931	112.401	-0.42609	112.399	-0.10095	112.418	-0.96916	112.558	-0.64609	112.407	-0.4472	112.318	-2.69326		155.539	1.63441	155.681	1.81654	155.795	2.82663	155.694	1.28813	155.693	1.54742	155.501	2.93472	155.676	1.96381	155.684	1.62963	155.693	2.39074	154.538	1.97731	155.69	1.80628	155.686	2.67111
112.608	-0.11495	112.424	-0.27985	112.42	-0.12686	112.417	0.32832	112.432	-0.05056	112.672	-0.29305	112.434	-0.42592	112.424	-0.10092	112.443	-0.96913	112.583	-0.64609	112.44	-0.44723	112.343	-2.7014		155.514	1.63424	155.656	1.81632	155.769	2.80064	155.669	1.28712	155.667	1.54726	155.47	2.9507	155.651	1.96416	155.659	1.62963	155.668	2.39065	154.513	1.97719	155.664	1.80623	155.662	2.67089
112.633	-0.11489	112.457	-0.27981	112.454	-0.12676	112.451	0.32836	112.465	-0.05041	112.706	-0.29297	112.459	-0.42578	112.449	-0.10085	112.468	-0.9691	112.608	-0.64612	112.466	-0.44721	112.367	-2.7108		155.489	1.63409	155.631	1.8161	155.743	2.78257	155.643	1.28552	155.642	1.54707	155.447	2.96418	155.626	1.96426	155.634	1.62959	155.643	2.39063	154.489	1.97693	155.639	1.80604	155.637	2.67091
112.658	-0.11481	112.482	-0.27979	112.479	-0.12671	112.475	0.32841	112.49	-0.05035	112.73	-0.29288	112.484	-0.42568	112.482	-0.10073	112.492	-0.96909	112.632	-0.64612	112.491	-0.44721	112.391	-2.72125		155.464	1.63394	155.606	1.81587	155.716	2.76646	155.609	1.28392	155.615	1.54692	155.424	2.97673	155.601	1.9644	155.61	1.62957	155.619	2.39066	154.455	1.97671	155.614	1.80592	155.612	2.67096
112.683	-0.11476	112.507	-0.27981	112.504	-0.12663	112.5	0.32843	112.516	-0.05028	112.756	-0.29285	112.509	-0.42562	112.507	-0.10066	112.517	-0.96906	112.659	-0.64608	112.516	-0.44722	112.415	-2.73304		155.44	1.63377	155.581	1.81554	155.689	2.73712	155.584	1.28314	155.591	1.54674	155.4	2.98795	155.576	1.96483	155.585	1.62961	155.593	2.39063	154.43	1.97674	155.589	1.80594	155.587	2.67096
112.708	-0.11471	112.532	-0.2798	112.528	-0.12654	112.526	0.32844	112.54	-0.05017	112.781	-0.29284	112.534	-0.42559	112.533	-0.10062	112.551	-0.96902	112.691	-0.64605	112.54	-0.44721	112.447	-2.74749		155.406	1.63372	155.556	1.81521	155.663	2.70543	155.558	1.28263	155.567	1.54652	155.377	3.00234	155.543	1.96533	155.559	1.62962	155.56	2.39058	154.405	1.97691	155.564	1.80588	155.554	2.67087
112.741	-0.11461	112.558	-0.27973	112.553	-0.12649	112.55	0.32846	112.566	-0.05007	112.805	-0.29284	112.567	-0.42553	112.559	-0.10058	112.576	-0.969	112.716	-0.64598	112.574	-0.44717	112.472	-2.76185		155.381	1.6338	155.522	1.81475	155.629	2.6722	155.532	1.28085	155.543	1.54631	155.345	3.01412	155.518	1.96557	155.534	1.62964	155.536	2.39046	154.379	1.97688	155.531	1.80578	155.529	2.6708
112.766	-0.11452	112.591	-0.2796	112.587	-0.12644	112.583	0.32853	112.599	-0.0499	112.838	-0.29279	112.592	-0.42547	112.582	-0.10049	112.6	-0.96897	112.742	-0.6459	112.599	-0.44713	112.496	-2.77163		155.356	1.63351	155.498	1.81437	155.601	2.64635	155.507	1.27413	155.508	1.54607	155.322	3.02596	155.494	1.96586	155.501	1.62959	155.51	2.39032	154.355	1.97671	155.506	1.80579	155.503	2.67064
112.791	-0.11448	112.616	-0.27952	112.613	-0.12639	112.609	0.3286	112.624	-0.04974	112.864	-0.29271	112.618	-0.42542	112.616	-0.10043	112.625	-0.96895	112.767	-0.64584	112.624	-0.44714	112.52	-2.78007		155.331	1.63224	155.472	1.81409	155.575	2.62339	155.474	1.26802	155.482	1.54596	155.298	3.03679	155.468	1.96598	155.476	1.62954	155.485	2.39031	154.322	1.97673	155.481	1.80569	155.479	2.67046
112.817	-0.11445	112.64	-0.27945	112.638	-0.12633	112.633	0.32864	112.649	-0.04963	112.889	-0.29261	112.644	-0.42536	112.641	-0.10038	112.651	-0.96892	112.791	-0.64583	112.649	-0.44714	112.545	-2.79015		155.306	1.63144	155.448	1.8138	155.549	2.59742	155.449	1.26762	155.457	1.54593	155.275	3.04284	155.443	1.96601	155.451	1.6295	155.46	2.39035	154.297	1.97671	155.457	1.80528	155.454	2.67038
112.841	-0.11442	112.665	-0.27936	112.662	-0.12623	112.658	0.32868	112.674	-0.04955	112.915	-0.29253	112.668	-0.42527	112.666	-0.10025	112.676	-0.96887	112.824	-0.64575	112.674	-0.44713	112.569	-2.80139		155.273	1.63135	155.422	1.81354	155.522	2.56968	155.424	1.26655	155.433	1.54586	155.251	3.05079	155.41	1.96629	155.425	1.62964	155.427	2.39035	154.272	1.97653	155.431	1.80501	155.42	2.67026
112.875	-0.11435	112.691	-0.27926	112.687	-0.12615	112.683	0.32876	112.698	-0.04946	112.939	-0.29248	112.693	-0.42519	112.691	-0.10009	112.701	-0.9688	112.849	-0.64567	112.699	-0.44714	112.593	-2.81175		155.247	1.63127	155.389	1.81315	155.487	2.53228	155.398	1.26516	155.408	1.54567	155.219	3.05772	155.385	1.96765	155.401	1.62974	155.401	2.39033	154.246	1.9763	155.398	1.80496	155.395	2.67007
112.9	-0.11428	112.715	-0.27918	112.712	-0.12608	112.709	0.32888	112.724	-0.04943	112.972	-0.29241	112.718	-0.4251	112.717	-0.09996	112.734	-0.96879	112.874	-0.64564	112.725	-0.44714	112.626	-2.82583		155.222	1.63111	155.365	1.81272	155.46	2.50102	155.373	1.26499	155.375	1.54541	155.196	3.05888	155.36	1.96847	155.368	1.62982	155.376	2.39028	154.222	1.9763	155.374	1.80495	155.37	2.67
112.925	-0.11422	112.741	-0.2791	112.736	-0.12599	112.734	0.32895	112.749	-0.04941	112.998	-0.29234	112.751	-0.42499	112.741	-0.09988	112.759	-0.96879	112.9	-0.64562	112.758	-0.44709	112.649	-2.83587		155.197	1.63092	155.339	1.81227	155.434	2.4722	155.339	1.26413	155.35	1.54529	155.171	3.05858	155.335	1.96869	155.343	1.62986	155.352	2.39011	154.188	1.97633	155.348	1.80491	155.345	2.67022
112.95	-0.11415	112.774	-0.27894	112.769	-0.12586	112.766	0.32906	112.783	-0.04938	113.022	-0.29227	112.775	-0.42486	112.767	-0.09985	112.784	-0.96872	112.925	-0.64562	112.783	-0.44699	112.674	-2.84626		155.173	1.63067	155.314	1.8119	155.407	2.45151	155.314	1.26106	155.325	1.54533	155.147	3.06453	155.31	1.9689	155.318	1.62984	155.327	2.38995	154.163	1.97635	155.322	1.80485	155.32	2.67048
112.974	-0.1141	112.799	-0.27879	112.795	-0.12582	112.79	0.32918	112.808	-0.04934	113.048	-0.29224	112.8	-0.42479	112.799	-0.0998	112.809	-0.96866	112.959	-0.6456	112.808	-0.44689	112.697	-2.85704		155.139	1.63043	155.289	1.81157	155.381	2.42846	155.289	1.25747	155.3	1.54529	155.124	3.07177	155.278	1.96906	155.293	1.62965	155.294	2.38991	154.137	1.97623	155.298	1.80471	155.287	2.67047
113	-0.11406	112.824	-0.27867	112.82	-0.12581	112.818	0.32925	112.833	-0.04925	113.073	-0.29218	112.826	-0.42473	112.825	-0.09969	112.834	-0.96863	112.983	-0.64555	112.833	-0.44681	112.723	-2.86656		155.114	1.63039	155.256	1.81117	155.345	2.39008	155.264	1.25463	155.275	1.54508	155.092	3.07686	155.252	1.96929	155.268	1.62963	155.268	2.39002	154.114	1.97607	155.264	1.80444	155.261	2.67036
113.025	-0.11402	112.849	-0.27864	112.846	-0.12576	112.843	0.32926	112.858	-0.04916	113.106	-0.292	112.85	-0.42467	112.85	-0.09958	112.868	-0.96861	113.009	-0.64548	112.859	-0.44688	112.755	-2.87915		155.089	1.63039	155.23	1.81089	155.319	2.36713	155.238	1.25343	155.241	1.54472	155.068	3.07875	155.227	1.97014	155.235	1.6297	155.243	2.39004	154.088	1.97594	155.24	1.80437	155.236	2.67024
113.058	-0.11393	112.874	-0.27865	112.87	-0.12567	112.868	0.32929	112.882	-0.04907	113.13	-0.29188	112.884	-0.42459	112.875	-0.0995	112.893	-0.96857	113.034	-0.64541	112.891	-0.44705	112.778	-2.89221		155.064	1.6303	155.206	1.81056	155.292	2.33674	155.212	1.25276	155.217	1.54447	155.044	3.08125	155.203	1.97106	155.209	1.62976	155.219	2.38995	154.055	1.97588	155.214	1.80424	155.211	2.67021
113.084	-0.11386	112.908	-0.27864	112.904	-0.12557	112.9	0.32942	112.916	-0.04893	113.156	-0.29183	112.909	-0.42453	112.9	-0.09943	112.918	-0.96855	113.058	-0.64537	112.918	-0.44715	112.802	-2.9027		155.039	1.63012	155.181	1.81036	155.264	2.30078	155.188	1.25241	155.193	1.54421	155.02	3.07667	155.178	1.97143	155.184	1.62971	155.193	2.38981	154.029	1.97576	155.189	1.80403	155.186	2.6703
113.109	-0.11381	112.932	-0.2786	112.929	-0.12551	112.926	0.32957	112.941	-0.04884	113.18	-0.2918	112.934	-0.42446	112.933	-0.09936	112.943	-0.96855	113.091	-0.6453	112.942	-0.44722	112.828	-2.91357		155.006	1.62983	155.155	1.81015	155.239	2.26922	155.155	1.25157	155.167	1.54401	154.996	3.07356	155.153	1.97187	155.159	1.6296	155.168	2.38976	154.005	1.97567	155.164	1.80383	155.162	2.67032
113.133	-0.11374	112.957	-0.27854	112.954	-0.12543	112.951	0.32969	112.966	-0.04878	113.206	-0.29177	112.959	-0.42439	112.959	-0.0993	112.968	-0.96855	113.116	-0.64527	112.967	-0.44725	112.852	-2.92543		154.981	1.62975	155.13	1.80998	155.212	2.24777	155.129	1.25103	155.142	1.54387	154.965	3.07427	155.128	1.97314	155.135	1.62949	155.144	2.38975	153.98	1.97561	155.14	1.80369	155.137	2.67028
113.158	-0.11367	112.982	-0.27845	112.979	-0.12537	112.976	0.32975	112.991	-0.04872	113.239	-0.29174	112.984	-0.42434	112.984	-0.09924	113.001	-0.96854	113.141	-0.64523	112.992	-0.44726	112.884	-2.93912		154.956	1.62972	155.105	1.8097	155.185	2.22324	155.104	1.25076	155.117	1.54373	154.941	3.07111	155.095	1.9755	155.11	1.62958	155.11	2.38976	153.955	1.9755	155.115	1.8036	155.103	2.67036
113.191	-0.11361	113.008	-0.27838	113.004	-0.1253	113.001	0.32975	113.016	-0.04866	113.264	-0.2917	113.018	-0.42429	113.008	-0.09916	113.027	-0.96853	113.166	-0.6452	113.025	-0.44733	112.908	-2.94649		154.93	1.62957	155.072	1.80916	155.149	2.18441	155.079	1.25055	155.092	1.5435	154.918	3.0668	155.07	1.97645	155.085	1.62993	155.084	2.3897	153.922	1.97538	155.081	1.80364	155.079	2.6704
113.217	-0.11359	113.042	-0.27831	113.038	-0.12519	113.026	0.32978	113.049	-0.04862	113.289	-0.29162	113.043	-0.42423	113.033	-0.09907	113.052	-0.96853	113.191	-0.64512	113.05	-0.44743	112.932	-2.95711		154.906	1.62942	155.047	1.80849	155.123	2.16246	155.053	1.25026	155.059	1.54308	154.894	3.06447	155.045	1.97693	155.052	1.63007	155.06	2.3897	153.896	1.97535	155.057	1.80368	155.054	2.67027
113.242	-0.11354	113.066	-0.27824	113.062	-0.12511	113.051	0.32984	113.075	-0.04856	113.314	-0.29154	113.067	-0.42417	113.067	-0.09897	113.078	-0.96849	113.224	-0.64504	113.075	-0.44755	112.956	-2.9689		154.873	1.62929	155.022	1.80818	155.096	2.13261	155.019	1.24893	155.034	1.54279	154.87	3.05752	155.021	1.97818	155.027	1.63004	155.035	2.38964	153.872	1.9754	155.032	1.80363	155.029	2.67012
113.267	-0.11348	113.091	-0.27814	113.088	-0.12506	113.083	0.32993	113.099	-0.04847	113.339	-0.29149	113.093	-0.4241	113.092	-0.0989	113.102	-0.96844	113.249	-0.64499	113.1	-0.44766	112.981	-2.98016		154.848	1.62916	154.997	1.80793	155.069	2.10996	154.994	1.24795	155.009	1.54267	154.839	3.04599	154.996	1.98198	155.001	1.62998	155.01	2.38954	153.847	1.97544	155.007	1.80355	155.003	2.67005
113.292	-0.11345	113.116	-0.27804	113.112	-0.12502	113.109	0.32996	113.125	-0.04839	113.372	-0.29143	113.117	-0.42402	113.117	-0.09884	113.127	-0.96837	113.274	-0.64497	113.124	-0.44772	113.006	-2.98814		154.823	1.62893	154.972	1.8077	155.042	2.08934	154.969	1.2477	154.984	1.54245	154.815	3.03896	154.962	1.9866	154.976	1.62989	154.977	2.38944	153.822	1.97539	154.981	1.80354	154.97	2.66993
113.325	-0.1134	113.141	-0.27793	113.137	-0.12498	113.135	0.33001	113.149	-0.04836	113.397	-0.29137	113.143	-0.42397	113.142	-0.09878	113.152	-0.96832	113.299	-0.64491	113.149	-0.44775	113.029	-2.99882		154.798	1.62875	154.939	1.80742	155.006	2.06229	154.944	1.24747	154.959	1.54208	154.791	3.03211	154.937	1.98822	154.951	1.62988	154.951	2.38946	153.796	1.97529	154.949	1.80351	154.945	2.66986
113.35	-0.11334	113.166	-0.27781	113.161	-0.12492	113.159	0.33002	113.173	-0.04837	113.422	-0.29132	113.168	-0.42394	113.167	-0.09867	113.186	-0.96829	113.324	-0.64485	113.174	-0.44782	113.062	-3.01258		154.772	1.6286	154.914	1.80722	154.979	2.03564	154.919	1.2471	154.926	1.54177	154.767	3.02607	154.912	1.99029	154.918	1.62994	154.927	2.38945	153.772	1.97515	154.923	1.80307	154.92	2.66982
113.375	-0.11327	113.191	-0.27774	113.187	-0.12485	113.185	0.33005	113.199	-0.04835	113.448	-0.29127	113.201	-0.4239	113.192	-0.09857	113.211	-0.96826	113.358	-0.64481	113.208	-0.44801	113.086	-3.02112		154.739	1.62846	154.889	1.80698	154.953	2.01113	154.895	1.24675	154.901	1.54171	154.743	3.02004	154.888	1.99402	154.893	1.63004	154.902	2.38939	153.739	1.97509	154.898	1.80268	154.895	2.66973
113.401	-0.11319	113.224	-0.27771	113.221	-0.12479	113.218	0.33014	113.233	-0.04828	113.472	-0.29119	113.226	-0.42384	113.217	-0.09849	113.235	-0.96823	113.383	-0.6448	113.233	-0.44812	113.11	-3.03087		154.715	1.62833	154.864	1.80667	154.926	1.98664	154.869	1.24635	154.876	1.54155	154.71	3.01266	154.863	1.99929	154.868	1.63022	154.877	2.38927	153.714	1.97499	154.873	1.80244	154.87	2.66963
113.425	-0.11318	113.249	-0.27765	113.246	-0.12474	113.243	0.33023	113.258	-0.04823	113.506	-0.29109	113.251	-0.42375	113.249	-0.09839	113.26	-0.96822	113.407	-0.64473	113.258	-0.44813	113.134	-3.04137		154.69	1.62818	154.839	1.80624	154.9	1.96792	154.835	1.24608	154.851	1.54128	154.686	2.99763	154.838	2.00189	154.843	1.63042	154.852	2.38912	153.689	1.97487	154.848	1.80232	154.845	2.66956
113.459	-0.11313	113.274	-0.27755	113.27	-0.12465	113.268	0.33025	113.282	-0.04816	113.531	-0.29102	113.277	-0.42368	113.275	-0.09831	113.285	-0.96822	113.432	-0.64464	113.282	-0.44813	113.158	-3.05196		154.665	1.62805	154.814	1.80591	154.873	1.95693	154.81	1.24589	154.826	1.54104	154.661	2.98222	154.813	2.00328	154.818	1.63048	154.827	2.38904	153.663	1.97477	154.823	1.80212	154.82	2.66958
113.484	-0.11307	113.299	-0.27745	113.296	-0.12456	113.293	0.33029	113.308	-0.04808	113.556	-0.29102	113.302	-0.42364	113.299	-0.09822	113.318	-0.96815	113.459	-0.64458	113.307	-0.44816	113.191	-3.06343		154.639	1.62793	154.789	1.80572	154.846	1.94764	154.785	1.24559	154.8	1.54087	154.636	2.97273	154.78	2.00859	154.793	1.63051	154.793	2.38902	153.638	1.97473	154.798	1.80202	154.786	2.66949
113.509	-0.11301	113.325	-0.27741	113.32	-0.12451	113.317	0.33037	113.332	-0.04799	113.59	-0.29098	113.335	-0.42357	113.324	-0.09815	113.344	-0.96812	113.493	-0.64456	113.341	-0.44821	113.215	-3.0714		154.606	1.62767	154.756	1.80537	154.81	1.92008	154.76	1.24529	154.775	1.54076	154.611	2.95425	154.755	2.02334	154.768	1.63052	154.769	2.38899	153.605	1.97475	154.764	1.80197	154.761	2.66934
113.533	-0.11292	113.358	-0.27739	113.354	-0.12445	113.342	0.33045	113.365	-0.0479	113.615	-0.29088	113.359	-0.4235	113.35	-0.09809	113.368	-0.96815	113.517	-0.64452	113.368	-0.44825	113.239	-3.08113		154.581	1.62747	154.731	1.80505	154.784	1.90221	154.734	1.24487	154.743	1.5407	154.577	2.9439	154.73	2.03186	154.735	1.63048	154.744	2.38889	153.58	1.97467	154.74	1.80193	154.737	2.66921
113.557	-0.11283	113.383	-0.27736	113.379	-0.12437	113.367	0.33049	113.391	-0.04783	113.639	-0.29076	113.384	-0.42343	113.383	-0.09802	113.394	-0.96816	113.542	-0.64443	113.392	-0.4482	113.264	-3.0912		154.556	1.62736	154.706	1.80483	154.758	1.88496	154.701	1.24433	154.718	1.54058	154.551	2.93858	154.705	2.03286	154.71	1.6305	154.718	2.38873	153.555	1.9745	154.714	1.80182	154.712	2.66918
113.591	-0.11274	113.408	-0.27729	113.404	-0.12428	113.4	0.33054	113.416	-0.04777	113.665	-0.2907	113.409	-0.42336	113.408	-0.09799	113.418	-0.96814	113.567	-0.64436	113.416	-0.44814	113.288	-3.09947		154.53	1.62722	154.681	1.80466	154.731	1.8715	154.676	1.24371	154.692	1.54039	154.526	2.91617	154.681	2.03681	154.685	1.63058	154.694	2.38856	153.531	1.97444	154.689	1.80175	154.687	2.66923
113.617	-0.11268	113.433	-0.27722	113.429	-0.12418	113.425	0.33059	113.441	-0.04769	113.69	-0.29069	113.435	-0.42331	113.433	-0.09787	113.443	-0.96812	113.592	-0.64435	113.441	-0.44815	113.312	-3.10881		154.506	1.62704	154.656	1.80448	154.704	1.85973	154.652	1.24326	154.667	1.54018	154.499	2.89728	154.648	2.04573	154.66	1.63071	154.66	2.38848	153.506	1.97453	154.665	1.80171	154.654	2.66927
113.643	-0.11263	113.458	-0.27716	113.453	-0.12408	113.451	0.33059	113.466	-0.04759	113.724	-0.29067	113.461	-0.42329	113.457	-0.0977	113.468	-0.96811	113.625	-0.64436	113.468	-0.44823	113.336	-3.11812		154.472	1.62692	154.623	1.8042	154.669	1.83784	154.625	1.24289	154.641	1.54	154.473	2.88553	154.622	2.0538	154.635	1.631	154.635	2.38846	153.472	1.97452	154.631	1.80178	154.628	2.66926
113.667	-0.11256	113.483	-0.27712	113.479	-0.12401	113.477	0.33061	113.491	-0.04749	113.748	-0.29057	113.486	-0.42327	113.483	-0.09757	113.502	-0.96807	113.65	-0.64439	113.491	-0.44826	113.37	-3.12951		154.447	1.62705	154.598	1.80392	154.643	1.82638	154.601	1.24259	154.609	1.53973	154.438	2.86493	154.597	2.06159	154.602	1.63117	154.61	2.38854	153.447	1.9743	154.606	1.80185	154.604	2.66922
113.692	-0.11246	113.508	-0.27702	113.505	-0.124	113.501	0.33067	113.516	-0.04742	113.773	-0.29046	113.518	-0.42321	113.509	-0.09751	113.526	-0.96807	113.675	-0.64439	113.525	-0.4483	113.394	-3.13717		154.423	1.62707	154.573	1.80374	154.616	1.81972	154.575	1.24229	154.583	1.53954	154.412	2.8424	154.573	2.06985	154.577	1.63126	154.585	2.38867	153.421	1.97418	154.581	1.80181	154.579	2.66911
113.726	-0.11233	113.541	-0.27686	113.538	-0.12397	113.534	0.33077	113.549	-0.04737	113.798	-0.29037	113.542	-0.42312	113.532	-0.09743	113.552	-0.96808	113.7	-0.64438	113.55	-0.44836	113.418	-3.14382		154.398	1.62694	154.548	1.8036	154.59	1.81081	154.55	1.24199	154.558	1.53944	154.386	2.83108	154.548	2.07469	154.552	1.63129	154.561	2.38868	153.397	1.97418	154.556	1.80169	154.554	2.66901
113.75	-0.11227	113.566	-0.2768	113.562	-0.12387	113.56	0.33085	113.575	-0.04731	113.823	-0.29033	113.568	-0.42304	113.567	-0.0973	113.577	-0.96808	113.725	-0.64437	113.574	-0.44846	113.442	-3.15205		154.373	1.6267	154.522	1.80345	154.564	1.80041	154.517	1.24161	154.533	1.53933	154.35	2.82351	154.523	2.07759	154.527	1.63132	154.536	2.38861	153.372	1.97418	154.531	1.80156	154.529	2.66893
113.775	-0.11221	113.591	-0.27675	113.588	-0.12378	113.585	0.33099	113.599	-0.04723	113.857	-0.29031	113.593	-0.423	113.592	-0.09721	113.602	-0.96805	113.758	-0.64435	113.6	-0.44857	113.466	-3.1614		154.338	1.62645	154.497	1.80318	154.538	1.79094	154.491	1.24136	154.508	1.5391	154.324	2.79551	154.499	2.08174	154.502	1.63128	154.51	2.3885	153.339	1.97408	154.506	1.80158	154.504	2.66892
113.8	-0.11212	113.617	-0.27669	113.612	-0.12374	113.609	0.33112	113.624	-0.04717	113.882	-0.29027	113.619	-0.42301	113.617	-0.09715	113.635	-0.96804	113.784	-0.64433	113.625	-0.44867	113.499	-3.17215		154.314	1.6263	154.473	1.80287	154.511	1.7785	154.467	1.24086	154.483	1.53878	154.297	2.77275	154.466	2.08918	154.477	1.63136	154.478	2.38843	153.315	1.97376	154.481	1.80167	154.471	2.66879
113.824	-0.11204	113.642	-0.27659	113.637	-0.12366	113.634	0.33117	113.649	-0.04711	113.906	-0.29017	113.653	-0.423	113.641	-0.09711	113.661	-0.96804	113.808	-0.64426	113.658	-0.44872	113.523	-3.17957		154.289	1.62611	154.44	1.80249	154.477	1.77381	154.443	1.24017	154.459	1.53862	154.271	2.75539	154.441	2.10388	154.452	1.63158	154.453	2.38825	153.288	1.97363	154.448	1.80171	154.446	2.66866
113.858	-0.11195	113.675	-0.27647	113.67	-0.1235	113.66	0.33122	113.683	-0.04702	113.931	-0.29006	113.678	-0.42297	113.667	-0.09704	113.686	-0.96803	113.832	-0.64419	113.683	-0.44875	113.548	-3.18616		154.264	1.62588	154.414	1.80223	154.45	1.76956	154.417	1.23982	154.425	1.53863	154.244	2.73408	154.416	2.12497	154.419	1.63165	154.428	2.38819	153.263	1.9736	154.423	1.80159	154.421	2.66865
113.882	-0.11188	113.699	-0.27638	113.694	-0.1234	113.683	0.33131	113.708	-0.04695	113.956	-0.29003	113.702	-0.42294	113.701	-0.09692	113.71	-0.96802	113.858	-0.64418	113.709	-0.4488	113.572	-3.19282		154.239	1.62575	154.389	1.80199	154.424	1.75957	154.383	1.2394	154.401	1.53868	154.208	2.71772	154.392	2.13428	154.394	1.63164	154.403	2.38817	153.238	1.97354	154.398	1.80143	154.395	2.66863
113.908	-0.11186	113.724	-0.27633	113.721	-0.12335	113.717	0.33141	113.732	-0.04686	113.99	-0.28997	113.728	-0.42288	113.726	-0.09681	113.735	-0.96802	113.892	-0.64422	113.734	-0.44886	113.597	-3.20067		154.207	1.62558	154.364	1.80173	154.398	1.74856	154.359	1.23909	154.376	1.53862	154.18	2.70325	154.368	2.1381	154.369	1.63164	154.377	2.38817	153.205	1.97356	154.373	1.80136	154.371	2.66859
113.934	-0.11183	113.75	-0.27634	113.746	-0.1233	113.743	0.33145	113.757	-0.04677	114.015	-0.2899	113.753	-0.42282	113.75	-0.09672	113.761	-0.96802	113.916	-0.64422	113.759	-0.4489	113.621	-3.20777		154.182	1.6255	154.339	1.80149	154.371	1.74341	154.334	1.23872	154.351	1.53853	154.154	2.68738	154.335	2.14066	154.344	1.63171	154.344	2.38815	153.181	1.97358	154.347	1.80135	154.336	2.66862
113.959	-0.11176	113.775	-0.27636	113.77	-0.12325	113.768	0.33148	113.782	-0.04669	114.04	-0.28983	113.778	-0.42275	113.775	-0.09662	113.785	-0.968	113.942	-0.64419	113.783	-0.44893	113.646	-3.213		154.156	1.6255	154.306	1.80119	154.337	1.73642	154.309	1.23839	154.325	1.53844	154.127	2.6656	154.311	2.14352	154.319	1.63191	154.32	2.38809	153.156	1.97354	154.315	1.80122	154.312	2.66867
113.991	-0.11164	113.799	-0.27635	113.796	-0.12319	113.793	0.33153	113.807	-0.04662	114.064	-0.28979	113.803	-0.42272	113.801	-0.09654	113.819	-0.96794	113.967	-0.64416	113.808	-0.44899	113.678	-3.22018		154.131	1.62553	154.281	1.80097	154.311	1.73224	154.284	1.23804	154.291	1.53794	154.1	2.63556	154.286	2.16023	154.285	1.63205	154.294	2.38802	153.131	1.97345	154.29	1.80112	154.286	2.66849
114.017	-0.11158	113.825	-0.27632	113.821	-0.12312	113.818	0.3316	113.833	-0.04659	114.091	-0.28973	113.836	-0.42267	113.825	-0.09648	113.844	-0.96791	113.992	-0.64412	113.843	-0.44915	113.702	-3.22681		154.106	1.62533	154.256	1.80076	154.285	1.72612	154.259	1.23772	154.266	1.53707	154.064	2.61712	154.262	2.17458	154.26	1.63215	154.269	2.38801	153.106	1.97336	154.264	1.80096	154.261	2.66799
114.041	-0.11154	113.858	-0.27625	113.855	-0.12307	113.85	0.33174	113.867	-0.04655	114.124	-0.28958	113.861	-0.4226	113.851	-0.09643	113.869	-0.96788	114.017	-0.64411	113.869	-0.44927	113.727	-3.23154		154.073	1.62436	154.231	1.80055	154.26	1.72208	154.233	1.23729	154.242	1.53621	154.037	2.59988	154.237	2.18155	154.236	1.63224	154.244	2.38802	153.072	1.97313	154.239	1.80067	154.237	2.66788
114.067	-0.11148	113.883	-0.27616	113.88	-0.12304	113.876	0.33182	113.891	-0.04647	114.148	-0.28945	113.886	-0.42256	113.884	-0.09633	113.894	-0.96785	114.041	-0.64405	113.892	-0.44932	113.751	-3.23761		154.048	1.62406	154.206	1.80028	154.233	1.71999	154.2	1.23666	154.218	1.53587	154.01	2.58448	154.204	2.18541	154.211	1.63236	154.211	2.3879	153.047	1.97298	154.215	1.80059	154.203	2.66798
114.093	-0.11142	113.908	-0.27606	113.905	-0.12296	113.901	0.33185	113.916	-0.04636	114.173	-0.28934	113.911	-0.42255	113.909	-0.09621	113.919	-0.96784	114.074	-0.64391	113.917	-0.44937	113.776	-3.24406		154.023	1.62417	154.173	1.80006	154.199	1.71619	154.174	1.23622	154.192	1.53567	153.982	2.56631	154.18	2.19813	154.186	1.63251	154.186	2.38777	153.022	1.97312	154.181	1.80102	154.178	2.66794
114.126	-0.11134	113.933	-0.27597	113.93	-0.12287	113.927	0.33189	113.941	-0.04624	114.198	-0.28928	113.936	-0.42255	113.933	-0.09608	113.952	-0.96784	114.1	-0.64381	113.942	-0.44945	113.809	-3.25047		153.997	1.62413	154.147	1.79998	154.173	1.70828	154.149	1.23577	154.159	1.53555	153.954	2.53629	154.155	2.21154	154.152	1.63258	154.161	2.38777	152.998	1.97325	154.156	1.80123	154.153	2.66785
114.152	-0.11129	113.959	-0.27588	113.955	-0.12278	113.951	0.33197	113.966	-0.04613	114.224	-0.28927	113.97	-0.42249	113.958	-0.09598	113.978	-0.96781	114.125	-0.64372	113.975	-0.44956	113.834	-3.2539		153.973	1.62381	154.122	1.79991	154.148	1.70305	154.125	1.23526	154.135	1.53561	153.919	2.51339	154.132	2.21265	154.127	1.63265	154.136	2.38773	152.972	1.97319	154.131	1.80121	154.128	2.66783
114.177	-0.11122	113.991	-0.27577	113.988	-0.12268	113.984	0.33207	113.999	-0.04602	114.257	-0.28925	113.994	-0.42242	113.984	-0.09594	114.002	-0.96775	114.15	-0.64371	114	-0.44966	113.858	-3.25672		153.939	1.62356	154.097	1.79977	154.121	1.70016	154.1	1.23473	154.109	1.53578	153.892	2.4973	154.107	2.22189	154.103	1.63284	154.111	2.38771	152.939	1.97307	154.106	1.80108	154.103	2.66789
114.202	-0.11115	114.016	-0.27566	114.013	-0.12263	114.009	0.33219	114.025	-0.04596	114.282	-0.28923	114.019	-0.42237	114.018	-0.09587	114.027	-0.96772	114.175	-0.64375	114.025	-0.44979	113.883	-3.25921		153.914	1.62338	154.072	1.7995	154.096	1.69841	154.066	1.23418	154.085	1.53579	153.865	2.4736	154.082	2.23813	154.077	1.63307	154.087	2.38783	152.914	1.97297	154.08	1.80086	154.079	2.66799
114.226	-0.11108	114.041	-0.27554	114.039	-0.12258	114.035	0.33227	114.05	-0.04591	114.306	-0.2892	114.044	-0.42231	114.043	-0.0958	114.053	-0.96776	114.209	-0.64372	114.05	-0.44988	113.907	-3.26285		153.889	1.62318	154.048	1.79891	154.07	1.696	154.041	1.23391	154.059	1.53553	153.838	2.45113	154.057	2.25559	154.053	1.63326	154.061	2.38786	152.889	1.97297	154.055	1.80058	154.053	2.66802
114.26	-0.111	114.067	-0.27545	114.064	-0.12256	114.06	0.33234	114.074	-0.04587	114.333	-0.28914	114.069	-0.42225	114.068	-0.09574	114.086	-0.96779	114.233	-0.64366	114.075	-0.44991	113.941	-3.26866		153.864	1.62315	154.023	1.79823	154.045	1.6936	154.016	1.23368	154.034	1.53482	153.811	2.41956	154.025	2.26648	154.027	1.63329	154.028	2.38739	152.863	1.97295	154.032	1.80051	154.02	2.66792
114.285	-0.11099	114.091	-0.27539	114.088	-0.12251	114.085	0.33242	114.1	-0.04581	114.357	-0.28909	114.102	-0.42214	114.093	-0.09567	114.112	-0.96779	114.258	-0.64361	114.108	-0.44994	113.965	-3.27136		153.839	1.62311	153.989	1.79797	154.011	1.68877	153.991	1.2334	154.008	1.53418	153.774	2.40153	154.001	2.27943	154.002	1.63325	154.003	2.38706	152.839	1.97286	153.998	1.80062	153.995	2.66783
114.31	-0.11099	114.125	-0.27527	114.122	-0.1224	114.11	0.33251	114.133	-0.04571	114.39	-0.28898	114.127	-0.42206	114.118	-0.09554	114.136	-0.96779	114.283	-0.64357	114.134	-0.45002	113.99	-3.27327		153.806	1.62298	153.964	1.79788	153.986	1.6848	153.967	1.23304	153.975	1.5337	153.747	2.38019	153.976	2.2854	153.969	1.63334	153.977	2.38707	152.806	1.97274	153.973	1.80069	153.97	2.66775
114.334	-0.11094	114.15	-0.27522	114.145	-0.1223	114.135	0.33257	114.158	-0.04561	114.415	-0.2889	114.151	-0.42201	114.151	-0.09536	114.161	-0.96779	114.308	-0.64353	114.159	-0.45015	114.015	-3.27521		153.781	1.62291	153.939	1.79776	153.96	1.68159	153.933	1.23249	153.95	1.53354	153.72	2.35693	153.952	2.29484	153.945	1.63347	153.952	2.38706	152.78	1.97256	153.948	1.80071	153.945	2.66777
114.358	-0.11085	114.175	-0.2752	114.172	-0.12226	114.168	0.33266	114.183	-0.04553	114.44	-0.28883	114.176	-0.42198	114.176	-0.09528	114.186	-0.96775	114.342	-0.64351	114.184	-0.45023	114.04	-3.27651		153.756	1.62276	153.914	1.7975	153.934	1.67872	153.908	1.23214	153.926	1.5334	153.693	2.33413	153.927	2.30816	153.92	1.6336	153.928	2.38701	152.756	1.97246	153.924	1.80069	153.92	2.66786
114.392	-0.11074	114.199	-0.27516	114.197	-0.12225	114.194	0.33275	114.209	-0.04549	114.465	-0.28879	114.202	-0.4219	114.201	-0.09525	114.211	-0.96771	114.367	-0.6435	114.208	-0.45019	114.064	-3.27721		153.732	1.62241	153.889	1.79724	153.907	1.67742	153.884	1.23186	153.9	1.5333	153.666	2.31073	153.895	2.31939	153.894	1.63396	153.894	2.38699	152.731	1.97243	153.899	1.8007	153.887	2.66771
114.418	-0.11071	114.225	-0.27513	114.222	-0.12218	114.219	0.33283	114.234	-0.04547	114.49	-0.28874	114.227	-0.42183	114.226	-0.09518	114.236	-0.96771	114.392	-0.64347	114.234	-0.45016	114.089	-3.27766		153.707	1.62193	153.856	1.79703	153.874	1.67482	153.859	1.23157	153.875	1.53337	153.63	2.28999	153.871	2.33104	153.869	1.63432	153.87	2.38694	152.706	1.97232	153.865	1.80065	153.862	2.66738
114.443	-0.1107	114.25	-0.2751	114.247	-0.12206	114.244	0.33293	114.259	-0.04539	114.523	-0.28865	114.252	-0.42175	114.251	-0.09505	114.269	-0.96771	114.417	-0.64341	114.259	-0.45022	114.123	-3.27814		153.681	1.62186	153.832	1.79695	153.848	1.67106	153.833	1.23121	153.842	1.53349	153.603	2.27497	153.846	2.34893	153.836	1.63439	153.844	2.38679	152.673	1.97192	153.84	1.80041	153.837	2.6672
114.466	-0.11068	114.275	-0.27506	114.271	-0.12194	114.27	0.33305	114.283	-0.04529	114.548	-0.28851	114.286	-0.4216	114.276	-0.09495	114.295	-0.9677	114.442	-0.6433	114.292	-0.45032	114.147	-3.27834		153.656	1.62209	153.806	1.79674	153.823	1.66898	153.808	1.23053	153.818	1.53336	153.577	2.25957	153.822	2.36299	153.811	1.63447	153.819	2.38671	152.647	1.97168	153.815	1.79981	153.812	2.66715
114.493	-0.11062	114.309	-0.27501	114.304	-0.12184	114.302	0.33314	114.317	-0.04516	114.573	-0.28841	114.312	-0.42147	114.301	-0.09488	114.319	-0.96768	114.475	-0.64319	114.317	-0.45037	114.172	-3.2786		153.624	1.62205	153.781	1.79651	153.798	1.66821	153.783	1.22924	153.793	1.53306	153.549	2.24158	153.797	2.37871	153.786	1.63467	153.794	2.38677	152.622	1.9718	153.791	1.79957	153.787	2.66716
114.527	-0.11056	114.334	-0.27493	114.33	-0.12177	114.327	0.33314	114.342	-0.04509	114.599	-0.28836	114.336	-0.42138	114.334	-0.09479	114.344	-0.96767	114.5	-0.64316	114.342	-0.45038	114.198	-3.27871		153.599	1.62152	153.756	1.79625	153.772	1.668	153.75	1.22835	153.768	1.53284	153.523	2.21595	153.773	2.39391	153.761	1.6349	153.769	2.3868	152.597	1.97188	153.766	1.79952	153.762	2.66713
114.552	-0.11047	114.358	-0.2748	114.355	-0.12164	114.352	0.33322	114.367	-0.04501	114.624	-0.28836	114.361	-0.42132	114.359	-0.0947	114.37	-0.96766	114.525	-0.64317	114.367	-0.45038	114.223	-3.27825		153.574	1.62116	153.732	1.79605	153.746	1.66748	153.725	1.22791	153.743	1.53287	153.488	2.20178	153.747	2.40689	153.736	1.6353	153.744	2.3867	152.573	1.97183	153.741	1.79949	153.737	2.66706
114.576	-0.11033	114.384	-0.27472	114.379	-0.12151	114.377	0.33336	114.391	-0.04494	114.657	-0.2883	114.386	-0.42125	114.384	-0.09463	114.403	-0.96763	114.55	-0.64315	114.392	-0.45046	114.256	-3.27745		153.549	1.62101	153.706	1.7959	153.721	1.667	153.7	1.22751	153.718	1.53301	153.463	2.18503	153.716	2.42005	153.711	1.63555	153.711	2.38656	152.54	1.97172	153.715	1.79932	153.704	2.66698
114.602	-0.11023	114.409	-0.27466	114.405	-0.12142	114.401	0.33346	114.417	-0.04489	114.682	-0.28821	114.42	-0.42112	114.41	-0.09455	114.428	-0.96759	114.576	-0.64311	114.426	-0.45059	114.281	-3.27669		153.523	1.62105	153.673	1.79584	153.688	1.66652	153.674	1.22714	153.693	1.533	153.436	2.17239	153.693	2.43087	153.686	1.6357	153.686	2.3865	152.515	1.97166	153.682	1.79879	153.679	2.66689
114.626	-0.11014	114.442	-0.27458	114.438	-0.12134	114.427	0.33347	114.45	-0.04482	114.707	-0.28811	114.445	-0.42101	114.434	-0.09449	114.453	-0.96755	114.609	-0.64305	114.451	-0.45069	114.306	-3.27569		153.49	1.62102	153.648	1.79574	153.662	1.66552	153.649	1.22679	153.66	1.53277	153.409	2.15633	153.668	2.45024	153.653	1.63574	153.661	2.38653	152.49	1.97162	153.656	1.79861	153.654	2.66681
114.658	-0.11003	114.466	-0.27446	114.463	-0.1213	114.453	0.33348	114.474	-0.04477	114.732	-0.28802	114.47	-0.42094	114.467	-0.09435	114.478	-0.96754	114.634	-0.64301	114.475	-0.4508	114.332	-3.27438		153.465	1.6208	153.623	1.79454	153.637	1.66403	153.617	1.22627	153.636	1.53253	153.383	2.13394	153.644	2.47135	153.627	1.63582	153.636	2.38655	152.465	1.97161	153.632	1.79848	153.628	2.66676
114.684	-0.10997	114.492	-0.27439	114.488	-0.12122	114.486	0.33353	114.5	-0.04471	114.758	-0.288	114.495	-0.42091	114.492	-0.09425	114.503	-0.96751	114.658	-0.64297	114.502	-0.4509	114.357	-3.27233		153.44	1.62037	153.598	1.7924	153.612	1.66282	153.591	1.22597	153.61	1.53236	153.347	2.11747	153.619	2.48567	153.603	1.63607	153.611	2.38643	152.44	1.9716	153.607	1.79825	153.604	2.66664
114.709	-0.10991	114.517	-0.27432	114.514	-0.12114	114.511	0.33361	114.525	-0.04462	114.791	-0.28794	114.52	-0.42088	114.517	-0.09418	114.529	-0.96749	114.684	-0.64294	114.526	-0.45096	114.382	-3.26903		153.415	1.62022	153.573	1.79215	153.587	1.66178	153.566	1.22571	153.585	1.53226	153.322	2.11232	153.588	2.50436	153.578	1.63699	153.578	2.38634	152.407	1.97161	153.582	1.79812	153.571	2.66642
114.734	-0.10982	114.542	-0.27424	114.538	-0.12109	114.536	0.33365	114.55	-0.04452	114.815	-0.28786	114.544	-0.42081	114.543	-0.09411	114.553	-0.96748	114.709	-0.6429	114.551	-0.45099	114.407	-3.26299		153.39	1.62015	153.54	1.79214	153.552	1.65923	153.54	1.22547	153.56	1.53216	153.296	2.10273	153.563	2.52494	153.554	1.63748	153.553	2.38636	152.381	1.97156	153.548	1.79802	153.546	2.66632
114.759	-0.10975	114.567	-0.27417	114.564	-0.12105	114.561	0.33367	114.576	-0.04445	114.841	-0.28777	114.57	-0.42078	114.568	-0.09402	114.587	-0.96746	114.742	-0.64285	114.577	-0.45105	114.441	-3.25152		153.356	1.61996	153.515	1.79214	153.527	1.65712	153.516	1.22525	153.526	1.53193	153.27	2.08565	153.54	2.55192	153.52	1.6375	153.527	2.38652	152.356	1.97141	153.523	1.79795	153.521	2.6663
114.784	-0.10969	114.592	-0.27415	114.589	-0.12097	114.586	0.33369	114.6	-0.04438	114.866	-0.28769	114.603	-0.42075	114.593	-0.09393	114.612	-0.96742	114.767	-0.64279	114.609	-0.4512	114.466	-3.24094		153.331	1.6198	153.49	1.792	153.502	1.65647	153.492	1.22495	153.501	1.53185	153.244	2.07284	153.516	2.56922	153.494	1.63749	153.503	2.38659	152.332	1.97104	153.498	1.79795	153.496	2.66626
114.81	-0.10964	114.625	-0.27411	114.623	-0.12085	114.619	0.33374	114.633	-0.04429	114.891	-0.28765	114.628	-0.42074	114.618	-0.09386	114.636	-0.9674	114.792	-0.64276	114.634	-0.45129	114.493	-3.22855		153.306	1.61969	153.465	1.79179	153.477	1.65611	153.467	1.22457	153.476	1.53179	153.211	2.07282	153.492	2.59441	153.47	1.63769	153.478	2.3866	152.307	1.97076	153.473	1.79793	153.47	2.6662
114.843	-0.10958	114.651	-0.27408	114.648	-0.12074	114.644	0.33383	114.658	-0.04421	114.925	-0.2876	114.652	-0.4207	114.652	-0.0938	114.661	-0.9674	114.817	-0.64274	114.658	-0.45134	114.519	-3.21656		153.281	1.61962	153.439	1.79157	153.452	1.65542	153.433	1.22422	153.451	1.53148	153.185	2.06032	153.468	2.61374	153.444	1.63815	153.453	2.38632	152.273	1.97063	153.447	1.79784	153.446	2.6661
114.868	-0.10951	114.675	-0.27409	114.673	-0.12065	114.667	0.33393	114.684	-0.04415	114.95	-0.28753	114.678	-0.42068	114.676	-0.09374	114.687	-0.96739	114.842	-0.64271	114.684	-0.45138	114.543	-3.20229		153.257	1.61954	153.415	1.79141	153.426	1.65491	153.408	1.22393	153.426	1.53107	153.16	2.04393	153.444	2.62994	153.42	1.6384	153.428	2.38616	152.248	1.97062	153.423	1.79784	153.42	2.66597
114.894	-0.10937	114.701	-0.27404	114.699	-0.12056	114.693	0.33401	114.708	-0.04407	114.974	-0.28742	114.703	-0.42059	114.7	-0.09367	114.72	-0.96734	114.875	-0.64266	114.708	-0.45146	114.577	-3.18316		153.223	1.61943	153.389	1.79122	153.401	1.65442	153.382	1.22344	153.4	1.53081	153.136	2.03393	153.411	2.64225	153.395	1.63866	153.395	2.38608	152.223	1.97063	153.398	1.79805	153.387	2.66581
114.918	-0.10924	114.726	-0.27388	114.723	-0.12048	114.719	0.33403	114.734	-0.04396	114.999	-0.28733	114.736	-0.42046	114.726	-0.09359	114.745	-0.96732	114.901	-0.64261	114.742	-0.45164	114.603	-3.168		153.198	1.61942	153.356	1.7909	153.368	1.65332	153.358	1.223	153.376	1.5307	153.111	2.02608	153.387	2.66347	153.371	1.63931	153.37	2.38594	152.199	1.97063	153.365	1.79811	153.362	2.66577
114.943	-0.10914	114.759	-0.27373	114.756	-0.12041	114.744	0.33404	114.767	-0.04381	115.024	-0.28729	114.76	-0.42035	114.752	-0.0935	114.77	-0.9673	114.925	-0.64257	114.767	-0.4518	114.629	-3.15189		153.172	1.61934	153.331	1.79068	153.343	1.65246	153.333	1.22273	153.342	1.53082	153.078	2.01393	153.363	2.70146	153.337	1.63966	153.345	2.38595	152.173	1.97063	153.34	1.79802	153.337	2.6657
114.976	-0.10905	114.784	-0.2737	114.781	-0.12036	114.769	0.33413	114.792	-0.04371	115.058	-0.2872	114.785	-0.42027	114.785	-0.09334	114.795	-0.96727	114.951	-0.64254	114.792	-0.45187	114.655	-3.13879		153.148	1.61916	153.306	1.79062	153.317	1.6517	153.3	1.22244	153.318	1.53086	153.052	2.0032	153.339	2.71746	153.312	1.6399	153.32	2.38615	152.148	1.97058	153.315	1.79792	153.313	2.66555
115.001	-0.109	114.809	-0.27364	114.806	-0.12036	114.801	0.3343	114.817	-0.04362	115.082	-0.28714	114.81	-0.42021	114.809	-0.09324	114.82	-0.96721	114.976	-0.64248	114.815	-0.45188	114.681	-3.1243		153.123	1.61907	153.282	1.79057	153.292	1.65117	153.275	1.22215	153.293	1.53075	153.026	1.9903	153.316	2.72905	153.287	1.64015	153.295	2.38618	152.123	1.97048	153.29	1.79777	153.287	2.66533
115.026	-0.10896	114.833	-0.27356	114.832	-0.12043	114.827	0.3344	114.842	-0.04354	115.108	-0.28709	114.836	-0.42014	114.834	-0.09319	114.845	-0.96715	115.009	-0.64243	114.841	-0.45188	114.707	-3.10602		153.089	1.61897	153.256	1.79026	153.267	1.64993	153.25	1.22182	153.269	1.53073	153.001	1.97989	153.284	2.7449	153.262	1.64033	153.261	2.3861	152.089	1.97039	153.265	1.79769	153.254	2.66543
115.051	-0.10892	114.859	-0.27348	114.857	-0.12048	114.853	0.33448	114.867	-0.04348	115.141	-0.28695	114.862	-0.42008	114.859	-0.09311	114.87	-0.96714	115.033	-0.6424	114.867	-0.45189	114.733	-3.08941		153.064	1.61883	153.222	1.7897	153.233	1.64862	153.225	1.22154	153.243	1.53074	152.976	1.96738	153.26	2.76922	153.238	1.64063	153.237	2.38598	152.064	1.97042	153.232	1.79784	153.228	2.66596
115.076	-0.10886	114.884	-0.27341	114.882	-0.12051	114.879	0.33455	114.891	-0.04341	115.166	-0.28682	114.887	-0.42002	114.884	-0.09298	114.903	-0.96712	115.059	-0.64237	114.892	-0.4519	114.768	-3.06739		153.04	1.61873	153.198	1.78946	153.207	1.64793	153.2	1.22124	153.209	1.5306	152.942	1.95852	153.237	2.7924	153.204	1.64102	153.212	2.38588	152.04	1.97041	153.207	1.79785	153.204	2.66593
115.109	-0.10875	114.909	-0.27335	114.907	-0.12045	114.904	0.33463	114.917	-0.04334	115.191	-0.28678	114.92	-0.41994	114.909	-0.09289	114.928	-0.96711	115.083	-0.64234	114.924	-0.45187	114.794	-3.04929		153.014	1.61862	153.173	1.78936	153.182	1.64738	153.174	1.22088	153.184	1.53054	152.916	1.94232	153.212	2.80583	153.179	1.64163	153.186	2.38579	152.014	1.97028	153.182	1.79771	153.179	2.66578
115.134	-0.1087	114.943	-0.27331	114.94	-0.12035	114.936	0.33479	114.95	-0.04325	115.216	-0.28677	114.945	-0.41981	114.935	-0.09281	114.953	-0.96705	115.109	-0.64232	114.949	-0.45182	114.819	-3.0297		152.99	1.61856	153.148	1.78931	153.158	1.64699	153.149	1.22056	153.16	1.53052	152.891	1.93253	153.189	2.81955	153.154	1.64197	153.161	2.38581	151.99	1.97013	153.157	1.79761	153.154	2.6657
115.16	-0.10865	114.968	-0.27329	114.966	-0.12032	114.961	0.33488	114.975	-0.04318	115.241	-0.28673	114.969	-0.4197	114.968	-0.09268	114.978	-0.96699	115.142	-0.64231	114.975	-0.4518	114.846	-3.01244		152.957	1.61832	153.123	1.78916	153.132	1.64671	153.117	1.22008	153.135	1.5304	152.865	1.92468	153.165	2.83698	153.129	1.64227	153.137	2.3859	151.956	1.97004	153.132	1.79754	153.128	2.66565
115.186	-0.10859	114.993	-0.27328	114.99	-0.12029	114.987	0.33498	115	-0.04312	115.275	-0.28661	114.995	-0.41963	114.992	-0.09262	115.003	-0.96694	115.167	-0.64232	115	-0.45182	114.873	-2.99375		152.931	1.61813	153.097	1.78895	153.107	1.64639	153.092	1.2197	153.109	1.53026	152.841	1.9187	153.142	2.86176	153.104	1.64255	153.111	2.38591	151.932	1.97003	153.107	1.79725	153.105	2.66559
115.21	-0.10851	115.018	-0.27324	115.014	-0.12025	115.011	0.33507	115.025	-0.04309	115.3	-0.28651	115.02	-0.41955	115.017	-0.09256	115.037	-0.96691	115.193	-0.64231	115.025	-0.45185	114.908	-2.96597		152.907	1.61797	153.073	1.78885	153.082	1.64608	153.066	1.21945	153.084	1.5301	152.808	1.91306	153.109	2.87868	153.079	1.64297	153.078	2.38581	151.906	1.97005	153.082	1.79698	153.071	2.66539
115.243	-0.10836	115.043	-0.27316	115.04	-0.12024	115.037	0.33508	115.05	-0.04306	115.325	-0.28643	115.053	-0.41943	115.043	-0.09248	115.061	-0.96691	115.218	-0.64229	115.059	-0.45186	114.935	-2.94427		152.882	1.61793	153.039	1.78869	153.048	1.64555	153.041	1.21922	153.059	1.52999	152.782	1.90673	153.085	2.88804	153.054	1.6435	153.053	2.38564	151.881	1.97017	153.048	1.7969	153.045	2.66521
115.268	-0.10823	115.076	-0.27302	115.073	-0.12021	115.061	0.33508	115.083	-0.04295	115.349	-0.28635	115.078	-0.41931	115.067	-0.09236	115.087	-0.96687	115.243	-0.64226	115.084	-0.45184	114.961	-2.92248		152.857	1.61792	153.014	1.7885	153.023	1.64492	153.016	1.21892	153.026	1.52988	152.757	1.88476	153.062	2.90182	153.02	1.64384	153.028	2.38555	151.856	1.97021	153.023	1.79681	153.021	2.66524
115.293	-0.10814	115.101	-0.27295	115.098	-0.12021	115.086	0.3351	115.108	-0.04286	115.375	-0.2863	115.103	-0.41922	115.101	-0.09223	115.113	-0.96686	115.275	-0.64221	115.109	-0.45184	114.988	-2.90132		152.823	1.61764	152.989	1.78839	152.997	1.64458	152.983	1.21849	153.002	1.52977	152.724	1.88159	153.038	2.91555	152.996	1.64418	153.002	2.38552	151.823	1.97005	152.998	1.79663	152.996	2.6653
115.319	-0.10809	115.126	-0.27289	115.123	-0.12021	115.12	0.33511	115.134	-0.0428	115.408	-0.28622	115.128	-0.41917	115.126	-0.0922	115.137	-0.96685	115.301	-0.64216	115.134	-0.45183	115.013	-2.8775		152.798	1.61717	152.964	1.78828	152.973	1.6442	152.959	1.21828	152.976	1.52959	152.699	1.87621	153.014	2.93664	152.97	1.64454	152.978	2.38546	151.798	1.96955	152.973	1.7965	152.971	2.66516
115.343	-0.10806	115.15	-0.27281	115.148	-0.12018	115.145	0.33514	115.16	-0.04275	115.432	-0.28614	115.154	-0.41915	115.151	-0.09215	115.162	-0.96685	115.326	-0.64213	115.158	-0.45178	115.041	-2.85606		152.773	1.61706	152.939	1.78812	152.947	1.64379	152.933	1.21809	152.952	1.52952	152.674	1.86537	152.982	2.95639	152.945	1.64501	152.945	2.38533	151.773	1.96937	152.949	1.79642	152.938	2.66495
115.377	-0.10804	115.176	-0.27277	115.173	-0.12013	115.17	0.33519	115.184	-0.04268	115.457	-0.28607	115.179	-0.41907	115.176	-0.09204	115.187	-0.96687	115.351	-0.64212	115.182	-0.45174	115.067	-2.83287		152.748	1.61702	152.905	1.78786	152.914	1.64332	152.908	1.2179	152.927	1.5295	152.65	1.85225	152.958	2.96324	152.921	1.64626	152.92	2.3852	151.748	1.96936	152.915	1.79618	152.913	2.66483
115.402	-0.108	115.202	-0.27275	115.198	-0.12006	115.195	0.33521	115.209	-0.0426	115.483	-0.28598	115.203	-0.419	115.2	-0.09192	115.22	-0.96685	115.376	-0.64212	115.208	-0.45179	115.102	-2.80191		152.723	1.61692	152.881	1.78776	152.889	1.64302	152.883	1.21761	152.892	1.5294	152.625	1.85621	152.935	2.98082	152.888	1.64674	152.896	2.38536	151.723	1.96928	152.89	1.7961	152.887	2.6647
115.426	-0.10791	115.227	-0.27266	115.224	-0.11999	115.219	0.3352	115.233	-0.04252	115.507	-0.2859	115.236	-0.41892	115.225	-0.09185	115.245	-0.96679	115.409	-0.64211	115.242	-0.45193	115.129	-2.77785		152.69	1.61675	152.856	1.78767	152.864	1.64264	152.859	1.21732	152.868	1.5292	152.593	1.85785	152.912	2.99885	152.863	1.64712	152.87	2.38538	151.69	1.9691	152.866	1.7961	152.862	2.66464
115.452	-0.10778	115.259	-0.27254	115.258	-0.11992	115.251	0.33527	115.268	-0.04242	115.541	-0.28583	115.261	-0.41887	115.252	-0.0918	115.271	-0.96677	115.434	-0.64211	115.267	-0.45201	115.156	-2.75353		152.665	1.61657	152.832	1.78746	152.839	1.64231	152.833	1.21706	152.842	1.5291	152.569	1.84812	152.888	3.01081	152.838	1.64783	152.845	2.38526	151.665	1.96896	152.841	1.79612	152.837	2.66466
115.476	-0.10768	115.285	-0.27246	115.282	-0.11992	115.275	0.33538	115.292	-0.04235	115.566	-0.28574	115.286	-0.41883	115.286	-0.09172	115.296	-0.96674	115.459	-0.64212	115.292	-0.45203	115.182	-2.72775		152.639	1.61642	152.806	1.78718	152.814	1.64194	152.799	1.21679	152.817	1.52905	152.544	1.83921	152.857	3.03472	152.814	1.64904	152.812	2.38508	151.64	1.96888	152.815	1.79616	152.803	2.66458
115.51	-0.10762	115.309	-0.27242	115.307	-0.1199	115.3	0.33547	115.317	-0.04229	115.591	-0.28565	115.311	-0.41879	115.31	-0.09164	115.32	-0.9667	115.484	-0.6421	115.318	-0.45202	115.209	-2.70536		152.614	1.61633	152.773	1.78691	152.781	1.64022	152.774	1.21663	152.793	1.52896	152.519	1.83491	152.832	3.05576	152.788	1.64979	152.787	2.38502	151.614	1.96871	152.782	1.79612	152.78	2.66445
115.535	-0.10759	115.335	-0.27236	115.332	-0.11983	115.326	0.33554	115.342	-0.04221	115.616	-0.28557	115.336	-0.41876	115.335	-0.09156	115.354	-0.96669	115.509	-0.64207	115.342	-0.45203	115.245	-2.67118		152.589	1.6162	152.748	1.78669	152.756	1.63944	152.749	1.21621	152.76	1.52873	152.495	1.82139	152.808	3.0737	152.755	1.65027	152.763	2.38495	151.59	1.96858	152.757	1.79609	152.754	2.6643
115.56	-0.1075	115.36	-0.27233	115.358	-0.11974	115.351	0.33559	115.367	-0.04212	115.641	-0.28548	115.37	-0.41869	115.36	-0.09148	115.378	-0.96667	115.543	-0.64205	115.375	-0.45202	115.272	-2.64437		152.556	1.61608	152.723	1.78659	152.73	1.63903	152.725	1.2153	152.735	1.52851	152.463	1.81212	152.784	3.08591	152.731	1.65167	152.738	2.38492	151.556	1.96854	152.732	1.79604	152.729	2.66415
115.584	-0.10738	115.393	-0.2723	115.391	-0.11968	115.384	0.33575	115.401	-0.04204	115.675	-0.28542	115.395	-0.41859	115.385	-0.09141	115.404	-0.96661	115.567	-0.64203	115.4	-0.45199	115.298	-2.61799		152.531	1.61606	152.698	1.78657	152.706	1.63862	152.699	1.21492	152.71	1.52834	152.438	1.813	152.76	3.10209	152.705	1.65337	152.712	2.38488	151.532	1.9685	152.707	1.79601	152.704	2.66407
115.609	-0.10729	115.418	-0.27226	115.416	-0.11968	115.409	0.33588	115.426	-0.04199	115.699	-0.28535	115.419	-0.41849	115.419	-0.09131	115.429	-0.96656	115.593	-0.642	115.424	-0.45198	115.325	-2.5925		152.506	1.61594	152.673	1.78646	152.68	1.63812	152.666	1.2146	152.685	1.52817	152.415	1.81393	152.737	3.11596	152.68	1.65395	152.687	2.38487	151.506	1.96849	152.682	1.79592	152.678	2.66408
115.643	-0.10717	115.443	-0.2722	115.441	-0.11965	115.434	0.33599	115.451	-0.04193	115.725	-0.28524	115.443	-0.41838	115.444	-0.09124	115.454	-0.96657	115.618	-0.64197	115.448	-0.45199	115.352	-2.56896		152.482	1.61578	152.648	1.78621	152.655	1.63749	152.64	1.21431	152.66	1.52798	152.39	1.81023	152.713	3.12743	152.655	1.65438	152.662	2.38485	151.482	1.96845	152.657	1.79573	152.654	2.66412
115.667	-0.10709	115.468	-0.27211	115.466	-0.11959	115.46	0.33615	115.476	-0.04187	115.749	-0.28514	115.469	-0.41825	115.468	-0.09115	115.487	-0.96656	115.642	-0.64193	115.473	-0.45204	115.388	-2.53551		152.456	1.61574	152.623	1.78612	152.63	1.63698	152.616	1.21412	152.635	1.52779	152.367	1.80638	152.681	3.14482	152.631	1.65481	152.629	2.38491	151.457	1.96842	152.631	1.79562	152.621	2.66407
115.693	-0.10705	115.493	-0.27201	115.49	-0.11952	115.485	0.3363	115.501	-0.04182	115.774	-0.28503	115.503	-0.41814	115.493	-0.09103	115.513	-0.96654	115.668	-0.6419	115.507	-0.45215	115.416	-2.50668		152.423	1.61559	152.589	1.78605	152.597	1.63635	152.591	1.21388	152.61	1.52762	152.334	1.80423	152.658	3.15991	152.606	1.6556	152.603	2.38495	151.423	1.96839	152.598	1.79556	152.595	2.66401
115.718	-0.10701	115.526	-0.27193	115.525	-0.11946	115.511	0.33642	115.534	-0.04175	115.808	-0.28489	115.528	-0.41811	115.518	-0.09093	115.538	-0.96654	115.693	-0.6419	115.532	-0.45219	115.442	-2.48017		152.397	1.6154	152.564	1.78588	152.572	1.63592	152.566	1.21356	152.576	1.52744	152.311	1.80042	152.632	3.17744	152.573	1.65652	152.578	2.38488	151.399	1.96826	152.574	1.79536	152.571	2.66397
115.743	-0.10692	115.552	-0.27188	115.549	-0.11942	115.537	0.33655	115.56	-0.04168	115.833	-0.28481	115.553	-0.41805	115.551	-0.09084	115.563	-0.96652	115.726	-0.64185	115.557	-0.45215	115.469	-2.4544		152.373	1.61527	152.54	1.78571	152.547	1.63555	152.533	1.21319	152.552	1.52733	152.287	1.79527	152.609	3.18359	152.547	1.65703	152.553	2.38477	151.374	1.96811	152.549	1.79511	152.546	2.66388
115.776	-0.1068	115.577	-0.27181	115.574	-0.11942	115.57	0.33679	115.585	-0.04161	115.857	-0.28476	115.579	-0.41794	115.575	-0.09076	115.587	-0.96648	115.751	-0.64182	115.582	-0.45213	115.496	-2.42922		152.348	1.61519	152.515	1.78558	152.522	1.63515	152.508	1.21305	152.527	1.52724	152.263	1.79196	152.586	3.20476	152.522	1.65752	152.529	2.38466	151.348	1.96806	152.524	1.79501	152.521	2.6638
115.801	-0.10676	115.602	-0.27172	115.599	-0.11946	115.595	0.33695	115.61	-0.04153	115.883	-0.28472	115.602	-0.41782	115.601	-0.09071	115.612	-0.96647	115.776	-0.64184	115.607	-0.4521	115.523	-2.40434		152.323	1.61505	152.49	1.78533	152.497	1.6347	152.484	1.21298	152.501	1.5271	152.239	1.78975	152.554	3.22383	152.497	1.65844	152.495	2.38461	151.323	1.96811	152.498	1.79503	152.488	2.66363
115.827	-0.10674	115.626	-0.27161	115.624	-0.11948	115.62	0.33709	115.634	-0.04145	115.908	-0.2847	115.627	-0.41771	115.626	-0.09067	115.637	-0.96642	115.801	-0.64188	115.633	-0.4521	115.55	-2.37991		152.29	1.61482	152.456	1.78496	152.463	1.63417	152.459	1.21293	152.476	1.52679	152.208	1.78895	152.529	3.23702	152.473	1.66031	152.47	2.38457	151.291	1.96824	152.465	1.79498	152.462	2.66354
115.852	-0.1067	115.651	-0.27148	115.65	-0.11946	115.645	0.33721	115.66	-0.04139	115.941	-0.28465	115.653	-0.41763	115.651	-0.09066	115.671	-0.9664	115.827	-0.64188	115.659	-0.45208	115.586	-2.34788		152.265	1.61459	152.431	1.78484	152.438	1.63379	152.433	1.21279	152.443	1.52607	152.183	1.78789	152.505	3.2546	152.44	1.66244	152.445	2.38461	151.266	1.96815	152.441	1.79486	152.438	2.66347
115.877	-0.10659	115.677	-0.2714	115.675	-0.1194	115.671	0.33734	115.684	-0.0413	115.966	-0.28458	115.686	-0.41754	115.677	-0.09063	115.696	-0.96639	115.859	-0.64188	115.692	-0.45202	115.612	-2.32094		152.24	1.61445	152.407	1.78486	152.412	1.63335	152.409	1.21256	152.418	1.52584	152.159	1.78655	152.482	3.27184	152.415	1.66669	152.42	2.38453	151.24	1.96803	152.415	1.79478	152.413	2.66338
115.91	-0.10646	115.71	-0.27132	115.707	-0.11931	115.704	0.33742	115.717	-0.04114	115.992	-0.28452	115.712	-0.41751	115.701	-0.09057	115.721	-0.96636	115.885	-0.64186	115.716	-0.45193	115.64	-2.29769		152.215	1.61432	152.382	1.78474	152.388	1.6329	152.383	1.21081	152.393	1.52581	152.136	1.78456	152.458	3.28216	152.39	1.66962	152.395	2.38443	151.215	1.96803	152.39	1.79476	152.388	2.66322
115.935	-0.1064	115.736	-0.27124	115.731	-0.11923	115.729	0.33742	115.743	-0.04104	116.017	-0.28443	115.737	-0.41744	115.734	-0.0905	115.745	-0.96632	115.91	-0.64186	115.742	-0.45184	115.667	-2.27214		152.189	1.61423	152.356	1.78455	152.363	1.63249	152.35	1.20953	152.368	1.52587	152.112	1.78089	152.435	3.29607	152.365	1.67049	152.37	2.3843	151.19	1.9681	152.365	1.79484	152.363	2.66303
115.96	-0.10634	115.76	-0.27119	115.757	-0.11913	115.753	0.3374	115.768	-0.04102	116.04	-0.28431	115.761	-0.41733	115.759	-0.09044	115.771	-0.96629	115.934	-0.64185	115.766	-0.45179	115.693	-2.24852		152.156	1.61402	152.331	1.78438	152.338	1.6321	152.325	1.2093	152.343	1.52588	152.081	1.77765	152.41	3.30837	152.34	1.67104	152.345	2.38438	151.157	1.96812	152.34	1.79489	152.338	2.66285
115.985	-0.10626	115.785	-0.27116	115.781	-0.11904	115.778	0.33737	115.793	-0.04103	116.074	-0.2842	115.786	-0.41724	115.785	-0.09036	115.805	-0.96632	115.96	-0.64185	115.791	-0.45178	115.729	-2.21621		152.132	1.61385	152.306	1.7843	152.313	1.63179	152.3	1.20915	152.318	1.52575	152.057	1.77507	152.378	3.31596	152.315	1.67166	152.312	2.38447	151.131	1.96804	152.315	1.79488	152.304	2.66279
116.01	-0.10617	115.81	-0.27115	115.806	-0.11899	115.802	0.33737	115.818	-0.041	116.1	-0.28414	115.82	-0.41713	115.81	-0.09027	115.83	-0.96634	115.993	-0.64178	115.824	-0.45185	115.756	-2.19417		152.106	1.61366	152.273	1.7842	152.28	1.63137	152.275	1.20883	152.292	1.52563	152.033	1.77269	152.354	3.3285	152.29	1.67381	152.287	2.38431	151.107	1.96801	152.282	1.79452	152.28	2.66278
116.043	-0.10611	115.844	-0.27107	115.841	-0.119	115.826	0.33739	115.851	-0.0409	116.125	-0.28405	115.845	-0.41711	115.834	-0.09019	115.854	-0.9663	116.017	-0.64173	115.849	-0.45193	115.783	-2.17068		152.081	1.61353	152.247	1.78399	152.254	1.63094	152.249	1.20841	152.259	1.52557	152.009	1.77132	152.33	3.3468	152.257	1.67777	152.262	2.3841	151.081	1.9681	152.257	1.79428	152.254	2.66273
116.07	-0.1061	115.869	-0.27101	115.866	-0.11896	115.85	0.33739	115.876	-0.04076	116.149	-0.28394	115.87	-0.41707	115.868	-0.09008	115.879	-0.96625	116.042	-0.64172	115.874	-0.452	115.81	-2.14709		152.056	1.61341	152.223	1.78372	152.229	1.63039	152.217	1.20801	152.233	1.52555	151.985	1.76964	152.306	3.34611	152.232	1.68244	152.237	2.38403	151.057	1.96815	152.232	1.79418	152.229	2.66262
116.094	-0.10605	115.894	-0.27097	115.891	-0.11887	115.885	0.33737	115.901	-0.04064	116.174	-0.28385	115.895	-0.41699	115.893	-0.08999	115.904	-0.9662	116.068	-0.6417	115.9	-0.45207	115.837	-2.1261		152.024	1.61333	152.198	1.78359	152.204	1.62989	152.192	1.20779	152.209	1.52544	151.953	1.76838	152.281	3.35298	152.208	1.68545	152.212	2.38407	151.023	1.96806	152.207	1.79414	152.205	2.66248
116.118	-0.10596	115.919	-0.2709	115.916	-0.1188	115.91	0.33734	115.926	-0.04055	116.208	-0.28374	115.919	-0.41685	115.918	-0.08994	115.929	-0.96614	116.093	-0.6417	115.925	-0.45219	115.864	-2.10165		151.998	1.61327	152.173	1.78352	152.18	1.62951	152.166	1.20743	152.185	1.52531	151.93	1.76754	152.25	3.36637	152.183	1.68791	152.179	2.38409	150.998	1.96777	152.183	1.79413	152.171	2.66238
116.143	-0.10586	115.944	-0.2708	115.941	-0.11875	115.936	0.33733	115.951	-0.04048	116.234	-0.28369	115.945	-0.41677	115.944	-0.08989	115.954	-0.96612	116.127	-0.64172	115.951	-0.45225	115.89	-2.07901		151.973	1.61316	152.139	1.78326	152.146	1.62909	152.142	1.20705	152.16	1.52525	151.906	1.76716	152.225	3.38275	152.157	1.69192	152.154	2.384	150.973	1.96756	152.149	1.79404	152.146	2.66235
116.176	-0.10579	115.968	-0.27067	115.966	-0.11865	115.961	0.33734	115.976	-0.04038	116.259	-0.28366	115.97	-0.41673	115.968	-0.08983	115.987	-0.96613	116.151	-0.64171	115.974	-0.45225	115.926	-2.05127		151.948	1.61301	152.114	1.78306	152.121	1.62875	152.116	1.2068	152.126	1.52506	151.882	1.76664	152.202	3.39232	152.124	1.69457	152.129	2.38399	150.948	1.96747	152.124	1.79387	152.121	2.66224
116.202	-0.10578	115.994	-0.27058	115.991	-0.11851	115.986	0.33743	116.001	-0.04026	116.283	-0.28364	116.003	-0.41664	115.993	-0.08977	116.013	-0.96611	116.177	-0.64164	116.007	-0.45225	115.953	-2.03244		151.923	1.61286	152.09	1.78289	152.096	1.62831	152.092	1.2066	152.101	1.52487	151.857	1.76548	152.178	3.39509	152.099	1.69688	152.104	2.38396	150.923	1.96739	152.1	1.79369	152.096	2.66209
116.227	-0.10574	116.028	-0.27055	116.025	-0.11837	116.02	0.33771	116.034	-0.04016	116.308	-0.28357	116.028	-0.41657	116.019	-0.0897	116.038	-0.96609	116.201	-0.64157	116.033	-0.4523	115.979	-2.01184		151.898	1.61269	152.065	1.78273	152.071	1.62791	152.066	1.20647	152.076	1.52469	151.826	1.76414	152.153	3.40177	152.075	1.7004	152.079	2.3839	150.89	1.9673	152.074	1.79358	152.071	2.662
116.251	-0.10565	116.052	-0.27052	116.05	-0.11829	116.044	0.3379	116.059	-0.04011	116.342	-0.28347	116.054	-0.41651	116.051	-0.08957	116.062	-0.96608	116.226	-0.64153	116.059	-0.45235	116.006	-1.99177		151.874	1.61255	152.039	1.78252	152.046	1.62757	152.032	1.20636	152.052	1.52455	151.802	1.76315	152.13	3.41064	152.05	1.70372	152.054	2.38381	150.865	1.96724	152.049	1.79353	152.047	2.66185
116.277	-0.10558	116.078	-0.27043	116.074	-0.11823	116.069	0.33804	116.085	-0.04003	116.367	-0.28339	116.078	-0.41644	116.077	-0.08949	116.088	-0.96601	116.26	-0.64152	116.082	-0.45242	116.032	-1.97218		151.84	1.61229	152.014	1.78232	152.021	1.62727	152.008	1.20622	152.027	1.52444	151.778	1.76222	152.105	3.41713	152.026	1.70638	152.029	2.38372	150.839	1.96724	152.024	1.79337	152.021	2.66167
116.31	-0.10549	116.103	-0.27036	116.1	-0.11818	116.092	0.33818	116.109	-0.03994	116.391	-0.2833	116.103	-0.41641	116.103	-0.08947	116.121	-0.96593	116.284	-0.64151	116.108	-0.45245	116.068	-1.94685		151.815	1.61216	151.989	1.78221	151.996	1.62693	151.984	1.2061	152.001	1.52436	151.754	1.76124	152.072	3.42409	152	1.70974	151.995	2.38359	150.815	1.96719	151.999	1.79305	151.988	2.66147
116.335	-0.10545	116.127	-0.27031	116.125	-0.11812	116.117	0.33833	116.134	-0.03987	116.416	-0.28324	116.137	-0.41635	116.127	-0.08939	116.146	-0.96592	116.31	-0.64148	116.142	-0.45251	116.095	-1.92809		151.79	1.61214	151.957	1.78205	151.962	1.62613	151.958	1.20601	151.975	1.5242	151.73	1.75928	152.048	3.42897	151.975	1.71566	151.971	2.38352	150.791	1.96711	151.965	1.79294	151.964	2.66147
116.36	-0.10541	116.161	-0.27019	116.158	-0.11803	116.143	0.33847	116.168	-0.0398	116.442	-0.2832	116.162	-0.41629	116.152	-0.08929	116.171	-0.9659	116.335	-0.64143	116.167	-0.45259	116.121	-1.91082		151.765	1.6121	151.931	1.78178	151.938	1.62563	151.933	1.20582	151.942	1.52396	151.697	1.75771	152.023	3.435	151.942	1.71958	151.945	2.38356	150.757	1.96704	151.94	1.79295	151.938	2.66152
116.383	-0.10533	116.185	-0.27006	116.183	-0.118	116.168	0.33853	116.192	-0.03973	116.475	-0.28307	116.187	-0.41623	116.186	-0.08923	116.196	-0.96588	116.36	-0.64137	116.191	-0.45268	116.148	-1.89239		151.739	1.61197	151.906	1.78155	151.912	1.62528	151.9	1.20519	151.918	1.5238	151.673	1.7569	151.999	3.43716	151.918	1.72556	151.921	2.38352	150.732	1.96698	151.916	1.79288	151.913	2.66156
116.409	-0.10522	116.21	-0.27	116.208	-0.118	116.202	0.33862	116.218	-0.03963	116.5	-0.28296	116.212	-0.41614	116.211	-0.0892	116.221	-0.96588	116.394	-0.64133	116.216	-0.45271	116.174	-1.87557		151.706	1.61183	151.882	1.78154	151.888	1.625	151.875	1.20485	151.892	1.52362	151.649	1.75621	151.975	3.43804	151.892	1.73145	151.896	2.38342	150.707	1.96695	151.891	1.79281	151.887	2.66147
116.443	-0.10513	116.236	-0.27002	116.233	-0.11797	116.227	0.33869	116.243	-0.03955	116.525	-0.2829	116.237	-0.41605	116.236	-0.08916	116.246	-0.96587	116.418	-0.64134	116.241	-0.45275	116.2	-1.85761		151.682	1.61172	151.856	1.78164	151.863	1.6246	151.85	1.20475	151.867	1.52339	151.624	1.75586	151.942	3.43765	151.868	1.73573	151.862	2.38334	150.681	1.96685	151.865	1.79279	151.854	2.6613
116.468	-0.10513	116.261	-0.27005	116.258	-0.11793	116.251	0.33873	116.268	-0.03949	116.55	-0.28287	116.261	-0.416	116.26	-0.0891	116.272	-0.96587	116.444	-0.64132	116.265	-0.45282	116.226	-1.84388		151.656	1.61167	151.823	1.78127	151.829	1.62406	151.825	1.20466	151.843	1.52322	151.6	1.75549	151.918	3.43784	151.843	1.74098	151.838	2.38328	150.657	1.96677	151.833	1.79285	151.829	2.66122
116.493	-0.10508	116.286	-0.27005	116.283	-0.11789	116.277	0.33878	116.293	-0.03943	116.575	-0.28285	116.288	-0.416	116.285	-0.08903	116.306	-0.96583	116.469	-0.64126	116.291	-0.45296	116.261	-1.82451		151.631	1.61159	151.798	1.78101	151.804	1.62376	151.8	1.20448	151.81	1.52317	151.568	1.75442	151.894	3.4398	151.81	1.74558	151.813	2.38324	150.624	1.9667	151.807	1.79287	151.804	2.66123
116.517	-0.10505	116.311	-0.26999	116.308	-0.11786	116.302	0.33885	116.318	-0.03936	116.609	-0.2828	116.321	-0.41599	116.311	-0.08898	116.33	-0.96577	116.493	-0.6412	116.325	-0.45313	116.288	-1.80556		151.606	1.61159	151.773	1.78091	151.779	1.62349	151.775	1.20424	151.784	1.52322	151.543	1.75241	151.868	3.4455	151.785	1.75101	151.787	2.38325	150.599	1.96669	151.782	1.79274	151.779	2.66116
116.543	-0.10498	116.344	-0.26995	116.341	-0.11779	116.335	0.33894	116.352	-0.03924	116.633	-0.28272	116.347	-0.41596	116.335	-0.08891	116.355	-0.96572	116.527	-0.64119	116.35	-0.45322	116.314	-1.78963		151.573	1.61151	151.748	1.78078	151.753	1.62314	151.75	1.20396	151.76	1.52317	151.519	1.75104	151.844	3.44917	151.761	1.76069	151.762	2.38324	150.574	1.96665	151.758	1.79268	151.755	2.66099
116.568	-0.10489	116.369	-0.2699	116.366	-0.11774	116.36	0.33907	116.377	-0.03914	116.658	-0.28266	116.37	-0.4159	116.368	-0.08882	116.379	-0.96568	116.552	-0.64118	116.375	-0.45325	116.34	-1.77664		151.548	1.61142	151.723	1.78052	151.729	1.62289	151.716	1.20322	151.734	1.52311	151.495	1.75047	151.812	3.45085	151.736	1.76854	151.729	2.38306	150.548	1.96658	151.732	1.79272	151.721	2.66092
116.593	-0.1048	116.395	-0.26977	116.391	-0.11772	116.385	0.33921	116.402	-0.0391	116.692	-0.28261	116.395	-0.41581	116.393	-0.08875	116.406	-0.96564	116.577	-0.64116	116.4	-0.45329	116.367	-1.76289		151.524	1.6113	151.689	1.78013	151.695	1.62245	151.692	1.20277	151.71	1.5231	151.47	1.75017	151.788	3.45067	151.711	1.78016	151.704	2.38286	150.523	1.96645	151.699	1.79267	151.696	2.66095
116.627	-0.10472	116.42	-0.26963	116.417	-0.11767	116.411	0.33935	116.427	-0.03901	116.716	-0.28257	116.419	-0.41571	116.419	-0.08868	116.438	-0.96561	116.602	-0.64112	116.425	-0.45334	116.401	-1.74356		151.498	1.61111	151.664	1.77991	151.67	1.6221	151.666	1.20273	151.677	1.52302	151.437	1.74987	151.763	3.45079	151.678	1.79257	151.679	2.38284	150.499	1.96629	151.674	1.7926	151.671	2.6609
116.652	-0.10468	116.444	-0.26955	116.441	-0.11758	116.436	0.33944	116.452	-0.03887	116.742	-0.28252	116.454	-0.41563	116.443	-0.08862	116.464	-0.96561	116.627	-0.64108	116.458	-0.45345	116.428	-1.73177		151.473	1.61097	151.639	1.77983	151.646	1.62171	151.641	1.20259	151.65	1.5228	151.412	1.74873	151.739	3.45164	151.654	1.8043	151.654	2.3829	150.474	1.96615	151.649	1.79259	151.647	2.66078
116.678	-0.10461	116.478	-0.26949	116.475	-0.1175	116.46	0.33955	116.485	-0.03876	116.767	-0.28244	116.479	-0.41559	116.468	-0.08857	116.488	-0.96562	116.66	-0.64103	116.482	-0.45354	116.454	-1.71915		151.44	1.61092	151.614	1.77982	151.62	1.62127	151.615	1.20203	151.625	1.52236	151.387	1.74727	151.715	3.45312	151.629	1.81073	151.628	2.38289	150.44	1.96606	151.625	1.79261	151.621	2.66067
116.701	-0.10455	116.503	-0.26944	116.5	-0.11744	116.485	0.33966	116.511	-0.03873	116.793	-0.28234	116.504	-0.41559	116.502	-0.08847	116.514	-0.96564	116.685	-0.64098	116.509	-0.45359	116.479	-1.70501		151.415	1.61075	151.589	1.77983	151.596	1.62045	151.583	1.20059	151.601	1.5221	151.363	1.74692	151.69	3.4538	151.604	1.81615	151.603	2.38285	150.416	1.966	151.599	1.79256	151.596	2.6606
116.727	-0.10453	116.528	-0.26938	116.524	-0.11736	116.52	0.33973	116.535	-0.03867	116.825	-0.28222	116.528	-0.41559	116.527	-0.08838	116.539	-0.9656	116.71	-0.64093	116.532	-0.4536	116.506	-1.6923		151.389	1.61018	151.564	1.77974	151.57	1.62001	151.559	1.20022	151.575	1.52199	151.338	1.74656	151.665	3.45483	151.579	1.82357	151.579	2.38277	150.391	1.96596	151.574	1.79245	151.571	2.66058
116.761	-0.10449	116.553	-0.26931	116.549	-0.11725	116.545	0.33974	116.559	-0.03857	116.85	-0.28214	116.554	-0.41553	116.552	-0.0883	116.572	-0.96554	116.735	-0.64087	116.558	-0.45362	116.54	-1.67795		151.364	1.60976	151.539	1.77953	151.545	1.61973	151.534	1.2002	151.551	1.52183	151.305	1.74624	151.632	3.45616	151.554	1.82964	151.546	2.3827	150.365	1.96588	151.549	1.79225	151.538	2.66055
116.787	-0.1044	116.578	-0.26927	116.574	-0.11713	116.569	0.33979	116.585	-0.0385	116.875	-0.28205	116.586	-0.41539	116.577	-0.08822	116.597	-0.96548	116.76	-0.6408	116.591	-0.45375	116.566	-1.66702		151.34	1.60969	151.506	1.77928	151.512	1.61942	151.508	1.20036	151.527	1.52162	151.28	1.74605	151.608	3.45737	151.53	1.83404	151.52	2.38261	150.34	1.96577	151.516	1.79198	151.513	2.6604
116.811	-0.1043	116.612	-0.26923	116.607	-0.11702	116.593	0.33987	116.619	-0.03842	116.9	-0.28198	116.611	-0.41535	116.602	-0.0881	116.622	-0.9654	116.794	-0.64079	116.615	-0.45389	116.592	-1.65635		151.306	1.60969	151.481	1.77914	151.488	1.61906	151.483	1.2004	151.493	1.52155	151.255	1.74558	151.583	3.45833	151.497	1.84553	151.495	2.38258	150.307	1.96566	151.491	1.79189	151.488	2.66014
116.835	-0.10423	116.636	-0.26921	116.632	-0.11694	116.619	0.33995	116.644	-0.03833	116.925	-0.28192	116.636	-0.4153	116.635	-0.08802	116.647	-0.96534	116.819	-0.64077	116.64	-0.45394	116.619	-1.64511		151.282	1.60958	151.456	1.77896	151.462	1.61867	151.458	1.20033	151.468	1.52156	151.222	1.7451	151.558	3.45875	151.473	1.8637	151.47	2.38254	150.282	1.9654	151.466	1.79183	151.464	2.65997
116.861	-0.10419	116.661	-0.26919	116.657	-0.11685	116.652	0.33997	116.669	-0.03826	116.959	-0.2818	116.662	-0.41523	116.66	-0.08799	116.672	-0.96529	116.843	-0.64068	116.666	-0.45399	116.645	-1.63545		151.256	1.60943	151.43	1.77881	151.437	1.61836	151.433	1.20014	151.443	1.52154	151.197	1.74473	151.534	3.45973	151.448	1.87624	151.445	2.38249	150.257	1.96526	151.442	1.79171	151.439	2.65985
116.894	-0.10416	116.687	-0.26918	116.682	-0.11675	116.676	0.33998	116.694	-0.03821	116.983	-0.28171	116.687	-0.41515	116.686	-0.08793	116.697	-0.96524	116.869	-0.64058	116.691	-0.45411	116.67	-1.62635		151.232	1.60939	151.406	1.7787	151.412	1.61803	151.399	1.19941	151.417	1.52148	151.172	1.74437	151.501	3.46249	151.424	1.88298	151.412	2.38245	150.233	1.96516	151.416	1.79162	151.405	2.65981
116.919	-0.10411	116.711	-0.26915	116.707	-0.11666	116.702	0.34002	116.719	-0.03814	117.009	-0.28167	116.712	-0.41509	116.71	-0.08782	116.722	-0.96522	116.894	-0.64053	116.715	-0.45424	116.696	-1.61661		151.206	1.60928	151.373	1.77859	151.379	1.6173	151.375	1.19914	151.392	1.52134	151.147	1.74398	151.476	3.46838	151.399	1.90104	151.387	2.38233	150.207	1.96512	151.383	1.79157	151.379	2.65988
116.943	-0.10406	116.736	-0.26911	116.732	-0.11655	116.727	0.34003	116.744	-0.03803	117.034	-0.28164	116.738	-0.41503	116.735	-0.08771	116.755	-0.96518	116.927	-0.64045	116.74	-0.45431	116.73	-1.60322		151.174	1.60906	151.348	1.77841	151.354	1.61695	151.35	1.19912	151.359	1.52106	151.121	1.74355	151.452	3.48898	151.366	1.91196	151.363	2.38219	150.174	1.965	151.358	1.79148	151.355	2.6599
116.969	-0.10397	116.761	-0.26907	116.758	-0.11648	116.753	0.34003	116.768	-0.03792	117.058	-0.28158	116.77	-0.41492	116.759	-0.08766	116.78	-0.96515	116.951	-0.64038	116.773	-0.45438	116.755	-1.59287		151.149	1.60892	151.322	1.77811	151.329	1.61673	151.325	1.19908	151.335	1.52088	151.087	1.74323	151.427	3.5084	151.341	1.92008	151.337	2.38215	150.148	1.96482	151.333	1.79129	151.329	2.65982
116.993	-0.10391	116.795	-0.26901	116.791	-0.11634	116.787	0.34008	116.802	-0.03782	117.092	-0.28148	116.796	-0.41483	116.786	-0.08766	116.806	-0.96515	116.977	-0.64031	116.798	-0.4544	116.782	-1.58587		151.123	1.60882	151.298	1.77792	151.304	1.61643	151.299	1.19895	151.309	1.52079	151.062	1.74293	151.403	3.51797	151.317	1.93452	151.312	2.3822	150.124	1.96482	151.308	1.79111	151.305	2.65964
117.027	-0.10385	116.819	-0.26892	116.816	-0.11618	116.812	0.34016	116.827	-0.03778	117.117	-0.2814	116.82	-0.41475	116.819	-0.08759	116.829	-0.96515	117.002	-0.64026	116.823	-0.45442	116.808	-1.57989		151.098	1.6087	151.273	1.77782	151.279	1.61613	151.266	1.19885	151.285	1.52068	151.037	1.74269	151.378	3.53036	151.293	1.9515	151.287	2.38218	150.099	1.96496	151.282	1.79105	151.28	2.65946
117.052	-0.1038	116.845	-0.26882	116.841	-0.11602	116.836	0.34025	116.853	-0.03778	117.142	-0.28134	116.845	-0.41467	116.844	-0.08751	116.855	-0.96513	117.027	-0.64026	116.849	-0.45445	116.833	-1.57034		151.074	1.60861	151.247	1.77774	151.254	1.61585	151.241	1.19868	151.26	1.52052	151.012	1.74226	151.355	3.54805	151.268	1.96618	151.262	2.38209	150.074	1.96493	151.258	1.79108	151.254	2.65935
117.077	-0.10376	116.87	-0.26874	116.866	-0.11588	116.861	0.34036	116.878	-0.03775	117.167	-0.28128	116.87	-0.41456	116.868	-0.08744	116.889	-0.96512	117.061	-0.64029	116.874	-0.4545	116.867	-1.55856		151.04	1.60838	151.223	1.77757	151.229	1.61554	151.217	1.19843	151.234	1.52034	150.986	1.74116	151.322	3.56391	151.244	1.98722	151.229	2.38194	150.041	1.96486	151.233	1.79101	151.221	2.65924
117.102	-0.10373	116.895	-0.26868	116.891	-0.11576	116.887	0.34046	116.903	-0.03768	117.192	-0.28125	116.903	-0.4145	116.894	-0.08737	116.914	-0.96511	117.086	-0.64028	116.907	-0.45451	116.894	-1.55182		151.016	1.60818	151.189	1.77737	151.196	1.61507	151.192	1.19799	151.21	1.52024	150.952	1.74064	151.297	3.57725	151.22	2.01994	151.204	2.38185	150.016	1.9648	151.199	1.79081	151.197	2.65913
117.128	-0.10371	116.928	-0.26857	116.925	-0.11559	116.912	0.34055	116.936	-0.03755	117.225	-0.28119	116.928	-0.41448	116.918	-0.08725	116.939	-0.96512	117.11	-0.64025	116.932	-0.45452	116.919	-1.54358		150.99	1.608	151.164	1.77718	151.171	1.61472	151.167	1.1977	151.177	1.52001	150.927	1.74019	151.273	3.59817	151.188	2.03797	151.179	2.38192	149.991	1.96474	151.173	1.7906	151.171	2.65907
117.161	-0.10367	116.953	-0.26846	116.949	-0.11549	116.937	0.3406	116.961	-0.03745	117.25	-0.28113	116.953	-0.41443	116.952	-0.08709	116.964	-0.96512	117.136	-0.64021	116.958	-0.45458	116.945	-1.53687		150.965	1.60788	151.139	1.77698	151.145	1.61442	151.133	1.19751	151.152	1.51983	150.901	1.73974	151.249	3.60932	151.163	2.05123	151.154	2.38192	149.965	1.96475	151.149	1.79046	151.146	2.65908
117.186	-0.1036	116.978	-0.26839	116.975	-0.11542	116.97	0.34065	116.986	-0.0374	117.276	-0.28106	116.978	-0.41436	116.977	-0.087	116.989	-0.96508	117.161	-0.64019	116.983	-0.45464	116.97	-1.53124		150.94	1.60774	151.114	1.77668	151.12	1.6141	151.108	1.19741	151.126	1.51973	150.875	1.73943	151.224	3.62554	151.139	2.07266	151.129	2.38182	149.941	1.96479	151.124	1.79041	151.121	2.65898
117.211	-0.10354	117.004	-0.26835	116.999	-0.11533	116.995	0.34068	117.012	-0.03736	117.3	-0.28098	117.003	-0.41432	117.002	-0.08697	117.014	-0.96503	117.194	-0.64015	117.008	-0.45467	116.996	-1.52491		150.906	1.60754	151.09	1.77623	151.096	1.61374	151.083	1.19723	151.101	1.51965	150.849	1.73902	151.192	3.63941	151.115	2.10442	151.095	2.38154	149.907	1.96466	151.099	1.7904	151.088	2.65885
117.237	-0.10345	117.029	-0.26832	117.025	-0.11526	117.019	0.34074	117.036	-0.0373	117.326	-0.28092	117.028	-0.4143	117.027	-0.08692	117.039	-0.96499	117.219	-0.64014	117.033	-0.4547	117.021	-1.51672		150.882	1.60739	151.056	1.77612	151.062	1.61329	151.058	1.1971	151.075	1.51953	150.816	1.73858	151.168	3.6471	151.091	2.14117	151.07	2.38131	149.882	1.96446	151.065	1.79035	151.063	2.65877
117.261	-0.10337	117.053	-0.26831	117.05	-0.11518	117.044	0.3408	117.06	-0.0372	117.359	-0.28086	117.054	-0.41426	117.052	-0.08684	117.072	-0.965	117.244	-0.64014	117.058	-0.45471	117.056	-1.5075		150.856	1.60729	151.031	1.7762	151.036	1.61305	151.033	1.1969	151.043	1.51931	150.79	1.73817	151.143	3.65588	151.059	2.1723	151.045	2.38124	149.858	1.96443	151.041	1.79032	151.038	2.65872
117.295	-0.10328	117.079	-0.26831	117.075	-0.11508	117.07	0.34086	117.086	-0.03712	117.384	-0.28081	117.087	-0.41415	117.077	-0.08675	117.097	-0.96501	117.269	-0.64009	117.091	-0.45481	117.081	-1.50278		150.831	1.60717	151.006	1.77608	151.012	1.61281	151.008	1.19667	151.019	1.5192	150.764	1.73789	151.119	3.66872	151.035	2.20447	151.021	2.38115	149.833	1.96441	151.016	1.79026	151.013	2.65868
117.319	-0.10325	117.112	-0.26823	117.109	-0.11503	117.102	0.34088	117.12	-0.037	117.409	-0.28077	117.111	-0.41404	117.102	-0.08667	117.123	-0.965	117.294	-0.64002	117.116	-0.45492	117.106	-1.49782		150.807	1.60702	150.981	1.77577	150.987	1.61256	150.984	1.19653	150.992	1.51916	150.738	1.73766	151.094	3.68106	151.012	2.23344	150.996	2.381	149.808	1.96441	150.991	1.7902	150.989	2.65865
117.345	-0.1032	117.137	-0.26811	117.134	-0.11501	117.127	0.34089	117.144	-0.03692	117.434	-0.28072	117.137	-0.41395	117.135	-0.08654	117.147	-0.96501	117.319	-0.63999	117.141	-0.45506	117.132	-1.4913		150.773	1.60692	150.956	1.77548	150.962	1.6121	150.949	1.19652	150.968	1.51909	150.712	1.73723	151.069	3.69135	150.987	2.26724	150.97	2.38085	149.774	1.96438	150.966	1.79015	150.963	2.65845
117.37	-0.10314	117.162	-0.26801	117.159	-0.115	117.152	0.34096	117.169	-0.03687	117.459	-0.28066	117.162	-0.41387	117.16	-0.08643	117.173	-0.96501	117.344	-0.63995	117.166	-0.45519	117.157	-1.48585		150.748	1.60685	150.931	1.77527	150.937	1.6116	150.924	1.19632	150.943	1.51907	150.678	1.73652	151.046	3.69901	150.964	2.31009	150.945	2.38077	149.749	1.96426	150.941	1.79006	150.938	2.65829
117.394	-0.10306	117.187	-0.26796	117.184	-0.11495	117.177	0.34106	117.195	-0.03685	117.492	-0.28057	117.187	-0.41378	117.185	-0.08637	117.205	-0.96496	117.377	-0.63987	117.19	-0.4553	117.191	-1.48069		150.723	1.60674	150.906	1.77518	150.912	1.61126	150.899	1.1956	150.918	1.51915	150.652	1.736	151.013	3.70104	150.94	2.34721	150.912	2.38072	149.724	1.96413	150.916	1.78996	150.905	2.65812
117.427	-0.10297	117.212	-0.26789	117.209	-0.1149	117.202	0.34112	117.22	-0.03683	117.517	-0.28049	117.221	-0.41368	117.21	-0.08632	117.23	-0.9649	117.401	-0.63984	117.223	-0.45543	117.218	-1.47595		150.698	1.60664	150.873	1.77509	150.879	1.61094	150.875	1.19519	150.893	1.51914	150.626	1.73559	150.99	3.70134	150.917	2.39427	150.887	2.38065	149.699	1.96399	150.882	1.78994	150.88	2.65799
117.452	-0.10293	117.245	-0.26778	117.243	-0.11483	117.227	0.34118	117.253	-0.03676	117.542	-0.28046	117.247	-0.41361	117.234	-0.08624	117.255	-0.96487	117.427	-0.63986	117.249	-0.45551	117.243	-1.47092		150.673	1.60656	150.847	1.77495	150.854	1.61064	150.85	1.19512	150.859	1.51858	150.601	1.73528	150.965	3.70665	150.886	2.43477	150.863	2.38059	149.674	1.96385	150.857	1.78984	150.855	2.6578
117.477	-0.10287	117.27	-0.26769	117.267	-0.1148	117.252	0.34126	117.278	-0.03671	117.567	-0.28047	117.27	-0.41354	117.268	-0.08609	117.281	-0.96485	117.452	-0.63986	117.274	-0.4556	117.268	-1.46653		150.64	1.60646	150.823	1.77472	150.829	1.61029	150.816	1.19497	150.835	1.51815	150.575	1.7349	150.94	3.71342	150.862	2.48392	150.837	2.38052	149.641	1.96374	150.833	1.78956	150.83	2.65789
[truncated: 2,662 more rows]

## Sheet: Figure 1c
Figure 1c
--	原样	--	180-3h	--	180-6h	--	180-12h	--	180-24h	--	180-2d	--	180-4d-heating					--	原样	--	180-3h	--	180-6h	--	180-12h	--	180-24h	--	180-2d	--	180-4d
[truncated: 6,091 more rows]

## Sheet: Figure 1d
Figure 1d
180-4d-heating	--	origin	--	140-5d
[truncated: 6,775 more rows]

## Sheet: Figure 1e
Figure 1d
[truncated: 3,822 more rows]

## Sheet: Figure 2b
Figure 2b
[truncated: 6,776 more rows]

[truncated: 25 more sheets: Figure 2c, Figure 2d, Figure 2e, Figure 2f, Figure 3b, Figure 3c, Figure 4b, Figure 4c, Figure 4e, Figure S1, Figure S3, Figure S4, Figure S6, Figure S8, Figure S9, Figure S10, Figure S12, Table 1, Table 2, Table 3 …]
